# Supplementary material for: Development and Validation of Ferroptosis- and Immune-Related lncRNAs Signatures for Breast Infiltrating Duct and Lobular Carcinoma
Source: Front Oncol. 2022 Apr 4;12:844642. doi: 10.3389/fonc.2022.844642 (PMC9015165; doi:10.3389/fonc.2022.844642)
Supplement: Supplementary file 2 [file Table_1.xlsx]

## Sheet: DElncRNAs
Tag	baseMean	log2FoldChange	padj
ENSG00000231806	50.1249	1.96486	2.17308e-28
ENSG00000270607	50.2438	-1.54351	4.61144e-19
ENSG00000205930	50.2624	-0.935302	2.76051e-27
ENSG00000233030	50.3989	2.1994	7.19151e-46
ENSG00000228315	50.4029	-0.51304	5.87831e-09
ENSG00000236204	50.4631	-0.515309	8.06092e-08
ENSG00000261762	50.5723	1.71768	4.67902e-24
ENSG00000177822	50.5907	-2.1801	1.68492e-31
ENSG00000272368	50.6452	-0.506324	4.10697e-08
ENSG00000231407	50.7348	1.50478	2.44657e-30
ENSG00000254109	50.797	-2.19385	4.38709e-87
ENSG00000255031	50.9301	0.639228	1.12982e-07
ENSG00000228956	50.986	0.670461	0.000248117
ENSG00000275437	51.0291	1.38	7.00438e-33
ENSG00000238018	51.0585	-2.76097	2.93915e-107
ENSG00000267049	51.0634	0.77463	2.04857e-20
ENSG00000269427	51.0844	-1.03521	3.62324e-30
ENSG00000275854	51.1029	-0.496809	2.81203e-09
ENSG00000253741	51.1414	0.832061	5.32515e-08
ENSG00000267886	51.313	1.39114	3.50169e-13
ENSG00000231768	51.3433	-1.98004	4.60736e-27
ENSG00000274460	51.4603	1.04976	9.32148e-21
ENSG00000274425	51.5696	1.05183	8.45063e-41
ENSG00000259826	51.6213	-0.673199	1.29766e-18
ENSG00000272599	51.7119	0.602211	5.86148e-09
ENSG00000250486	51.7134	-0.595563	5.05809e-05
ENSG00000260948	51.7202	-0.67872	2.15233e-11
ENSG00000273812	51.7781	1.73386	6.28354e-21
ENSG00000272476	51.8932	1.07407	5.30441e-26
ENSG00000224805	52.0805	1.08119	7.14424e-18
ENSG00000275560	52.1311	0.950328	7.75379e-15
ENSG00000276116	52.1943	1.57816	1.26882e-22
ENSG00000268307	52.2557	1.32725	2.71166e-11
ENSG00000225670	52.5156	-3.20265	6.79371e-57
ENSG00000266088	52.5304	2.37335	7.8138e-50
ENSG00000251169	52.8429	0.887745	6.89125e-05
ENSG00000231817	52.9885	-1.40982	0.00077726
ENSG00000241316	53.0719	-0.821947	2.52059e-17
ENSG00000259498	53.1134	-1.12521	4.13047e-15
ENSG00000247157	53.258	-1.1003	1.64603e-14
ENSG00000260997	53.4048	1.02547	2.04553e-15
ENSG00000258824	53.4106	-0.880593	2.04419e-26
ENSG00000267801	53.5626	1.01952	9.94269e-19
ENSG00000273305	53.6307	0.752727	1.13134e-15
ENSG00000225756	53.7359	0.556367	0.000128252
ENSG00000272853	53.7667	1.01487	1.37785e-21
ENSG00000268658	54.0772	1.25429	1.70631e-15
ENSG00000249917	54.1145	2.64542	6.97913e-40
ENSG00000261485	54.1982	-0.92885	7.40406e-30
ENSG00000265399	54.4872	-1.44038	1.78636e-64
ENSG00000232354	54.6249	-0.957898	1.15333e-12
ENSG00000280587	54.6581	0.741611	5.39414e-06
ENSG00000224577	54.6609	1.89561	2.92656e-28
ENSG00000251381	54.8239	-1.27257	3.4726e-07
ENSG00000265458	54.8293	0.55224	6.65963e-11
ENSG00000228452	54.8313	-0.672857	8.41875e-24
ENSG00000240498	54.9448	2.08787	8.66331e-58
ENSG00000245498	54.9895	-0.964727	4.75664e-17
ENSG00000270091	55.0005	-0.825929	1.93171e-19
ENSG00000260778	55.1514	0.736872	6.20277e-14
ENSG00000225889	55.2269	-1.97952	1.0092e-45
ENSG00000258647	55.242	0.977569	5.88551e-07
ENSG00000226363	55.3096	2.30953	1.62625e-37
ENSG00000231439	55.3494	1.80644	4.60162e-25
ENSG00000230257	55.3782	3.53868	3.41553e-17
ENSG00000172460	55.5176	1.09742	6.64342e-12
ENSG00000260296	55.5221	-0.906633	5.69008e-17
ENSG00000227591	55.6379	-4.68286	1.88599e-121
ENSG00000279685	55.8463	2.39867	2.40646e-17
ENSG00000203288	55.912	1.27704	1.94643e-43
ENSG00000278727	55.9903	-1.19684	7.59e-41
ENSG00000237017	56.011	0.625844	4.29372e-10
ENSG00000248663	56.0668	2.57728	5.13014e-18
ENSG00000247735	56.3343	0.966493	2.00557e-17
ENSG00000260018	56.5383	1.07802	2.71532e-13
ENSG00000247809	56.5643	-1.25331	4.89188e-29
ENSG00000278291	56.7312	0.698216	7.89008e-07
ENSG00000276259	56.968	-0.759736	6.71469e-18
ENSG00000260329	56.9868	-1.29228	5.91782e-55
ENSG00000264589	56.9886	1.82287	2.14815e-09
ENSG00000218357	57.0616	3.83956	2.48583e-33
ENSG00000263618	57.0769	2.35661	7.19194e-13
ENSG00000226833	57.0933	-2.17926	1.24785e-76
ENSG00000280739	57.2867	-1.24245	1.72445e-55
ENSG00000225205	57.3033	-0.563934	4.11498e-08
ENSG00000225742	57.305	1.20012	3.88397e-11
ENSG00000254876	57.4881	-0.831936	6.31652e-15
ENSG00000248441	57.5327	-2.1736	1.07641e-81
ENSG00000183242	57.5821	4.76704	2.68576e-60
ENSG00000261342	57.6542	1.06775	5.91835e-17
ENSG00000241684	57.7787	-3.64956	2.27207e-153
ENSG00000231672	58.1968	-0.97926	3.02798e-13
ENSG00000272264	58.2042	2.07725	4.96813e-52
ENSG00000261742	58.2935	4.58689	3.77247e-133
ENSG00000224897	58.3168	0.799186	3.42871e-13
ENSG00000273018	58.3892	-0.51799	0.0324666
ENSG00000249007	58.7005	0.738857	2.8326e-05
ENSG00000243836	58.7791	-2.51487	2.61458e-58
ENSG00000255389	58.8216	-1.82363	2.30671e-94
ENSG00000262454	58.8753	-1.26486	5.68776e-30
ENSG00000273729	59.0061	-1.07186	2.84968e-42
ENSG00000222033	59.2625	0.969475	1.72233e-05
ENSG00000267383	59.2855	1.06369	1.29852e-16
ENSG00000245812	59.3097	-3.50336	4.25789e-213
ENSG00000256443	60.2583	0.767448	4.34695e-07
ENSG00000260517	60.3117	0.776562	5.71641e-12
ENSG00000240889	60.3327	0.881915	6.96882e-34
ENSG00000248538	60.3527	3.49085	2.93924e-24
ENSG00000269906	60.4679	-0.511976	1.32928e-10
ENSG00000236404	60.6013	-1.96191	8.95019e-32
ENSG00000246430	60.6444	-3.70579	2.49143e-74
ENSG00000245614	60.8103	1.50812	4.88378e-45
ENSG00000272129	60.8799	-0.518811	8.84924e-10
ENSG00000275880	61.1401	0.668653	1.37955e-05
ENSG00000270177	61.217	1.10556	2.28162e-26
ENSG00000281183	61.2969	-1.06262	1.17858e-17
ENSG00000260742	61.5143	0.654616	0.000957186
ENSG00000272909	61.5576	-0.878821	1.88332e-40
ENSG00000234753	61.7756	1.133	1.14647e-11
ENSG00000213057	61.8528	1.0559	2.89622e-19
ENSG00000277879	61.9023	-1.06901	1.63325e-27
ENSG00000275367	61.9869	-1.08133	1.55803e-19
ENSG00000232973	62.1185	-1.02267	1.37472e-13
ENSG00000257557	62.2196	-0.985343	7.39231e-29
ENSG00000276728	62.4114	-0.498794	1.75482e-07
ENSG00000275632	62.5089	0.867489	6.04785e-19
ENSG00000265206	62.8532	0.935512	2.51142e-07
ENSG00000233554	62.97	-1.71875	5.7686e-77
ENSG00000272468	63.0412	2.48666	3.50727e-52
ENSG00000269940	63.1635	-0.710884	4.02164e-25
ENSG00000235033	63.2009	-2.6092	7.73083e-85
ENSG00000236882	63.4809	-0.554036	0.0311878
ENSG00000278126	63.6293	-0.705402	4.37495e-23
ENSG00000246889	63.6807	0.663608	7.1682e-10
ENSG00000259370	63.7017	-0.688365	4.18012e-05
ENSG00000268403	63.7055	1.04928	8.56928e-25
ENSG00000261663	63.8282	0.908259	2.87033e-23
ENSG00000269399	64.1252	0.932939	3.53607e-24
ENSG00000263345	64.1339	-0.63591	1.78825e-08
ENSG00000225518	64.2333	1.13161	4.45306e-20
ENSG00000279833	64.29	-1.27639	1.80212e-33
ENSG00000226791	64.736	0.992379	3.44785e-12
ENSG00000177335	64.8099	0.614274	0.000165473
ENSG00000237125	64.8562	-2.07636	2.37329e-64
ENSG00000241158	64.9302	-3.21408	4.30915e-82
ENSG00000267390	65.3898	-0.537324	1.01651e-07
ENSG00000259354	65.5119	1.16846	5.51944e-14
ENSG00000261327	65.7386	3.2082	5.83446e-111
ENSG00000281655	65.8728	-0.847608	0.00531896
ENSG00000231789	66.0306	-0.57553	0.000178684
ENSG00000188511	66.1182	-0.6383	4.24644e-09
ENSG00000267493	66.1542	0.785818	2.34112e-16
ENSG00000250451	66.4561	-1.12157	7.57912e-19
ENSG00000246223	66.5669	-1.30053	1.04079e-14
ENSG00000249599	66.6446	4.33736	1.28507e-34
ENSG00000225768	66.6747	3.65664	1.81594e-36
ENSG00000267892	67.5485	0.857474	2.79204e-08
ENSG00000230978	67.5939	1.80129	4.68547e-20
ENSG00000261220	67.6135	1.86267	2.53445e-46
ENSG00000253361	67.7002	1.79474	4.51681e-16
ENSG00000242622	67.7998	0.642674	1.83798e-16
ENSG00000259605	67.916	0.544373	6.26335e-05
ENSG00000250133	68.0889	1.12203	5.77619e-12
ENSG00000253210	68.1318	1.24701	1.71798e-28
ENSG00000269235	68.2319	1.92611	1.28125e-19
ENSG00000244513	68.4273	-1.13462	2.59321e-62
ENSG00000226029	68.4664	-0.569869	3.62321e-12
ENSG00000226237	68.6408	-2.35824	6.94545e-83
ENSG00000258414	68.7361	0.823645	0.00170716
ENSG00000230555	68.8922	-0.678276	8.18764e-16
ENSG00000257086	68.9071	1.27661	3.62814e-52
ENSG00000262089	68.9198	-0.582772	3.94772e-10
ENSG00000270021	68.9336	-0.814127	7.40894e-19
ENSG00000235016	69.034	-0.641539	1.574e-14
ENSG00000259457	69.3769	1.73211	3.66276e-06
ENSG00000271936	69.7816	1.7145	9.77771e-56
ENSG00000251034	69.8364	-1.04093	1.05126e-30
ENSG00000253522	69.907	0.763254	9.72315e-06
ENSG00000277159	70.0353	0.521719	0.000868
ENSG00000185332	70.1296	1.37594	5.21846e-13
ENSG00000233396	70.58	0.682296	4.57086e-10
ENSG00000260337	71.1648	0.809138	1.57362e-07
ENSG00000267904	71.8969	-1.16784	8.50705e-29
ENSG00000227896	72.2089	0.90843	4.51292e-23
ENSG00000261520	72.2972	0.829815	0.0038345
ENSG00000242282	72.3848	-0.512593	1.20549e-11
ENSG00000254024	72.5244	0.969646	4.6872e-09
ENSG00000278175	72.5756	-0.58984	2.39401e-14
ENSG00000277449	72.7516	-1.10059	3.6308e-30
ENSG00000261538	72.9946	0.871713	0.00365583
ENSG00000251396	73.2394	-0.620625	4.65711e-07
ENSG00000259345	73.3465	3.04983	6.38292e-55
ENSG00000267934	73.5256	0.647444	9.44471e-06
ENSG00000174171	73.6422	-1.34903	4.22302e-11
ENSG00000183784	73.8844	-0.690052	1.04067e-07
ENSG00000228649	74.1936	-2.19662	2.02335e-42
ENSG00000261104	74.2424	2.70861	7.97852e-25
ENSG00000273084	74.3834	0.579214	2.58426e-07
ENSG00000270673	74.8877	1.05076	2.51229e-17
ENSG00000269918	74.922	-1.28998	3.35313e-18
ENSG00000203688	75.2778	2.2772	2.22028e-15
ENSG00000251867	75.4726	-0.895222	6.74854e-18
ENSG00000240219	75.5555	-0.588106	1.67102e-05
ENSG00000270933	75.8866	1.19378	4.78801e-15
ENSG00000256940	75.9043	1.9002	2.2635e-41
ENSG00000203999	75.9421	0.86938	5.91646e-09
ENSG00000203711	75.973	2.75371	8.18944e-118
ENSG00000176912	76.0343	2.30134	6.28138e-63
ENSG00000254164	76.2629	0.936083	0.00133514
ENSG00000240521	76.2835	4.6146	7.53154e-22
ENSG00000214049	76.5023	1.5856	4.50371e-11
ENSG00000248265	76.5899	1.85952	3.17583e-26
ENSG00000245552	76.6056	-0.574651	2.69144e-05
ENSG00000262714	77.1198	1.16755	5.90011e-11
ENSG00000236008	77.2799	1.17403	4.2325e-14
ENSG00000228878	77.2889	-0.667287	8.54142e-15
ENSG00000254615	77.5603	0.50262	0.00570068
ENSG00000229953	77.6712	1.47194	3.13817e-13
ENSG00000235049	77.7106	2.42711	4.32046e-31
ENSG00000269397	77.9139	1.4332	1.19313e-32
ENSG00000272345	78.0094	0.785411	1.03347e-22
ENSG00000228613	78.1254	1.48174	9.11694e-17
ENSG00000232811	78.1295	0.601955	5.57412e-12
ENSG00000253161	78.1813	2.08609	9.76051e-46
ENSG00000255201	78.2833	-0.71349	0.00091654
ENSG00000224186	78.4401	0.971542	1.53476e-28
ENSG00000270179	78.5439	-0.512347	1.85725e-06
ENSG00000234883	78.5555	1.11615	2.4594e-15
ENSG00000272316	78.7793	-1.65972	2.55627e-85
ENSG00000230454	78.8472	0.909706	4.42879e-13
ENSG00000271367	78.9639	-0.62402	0.000486458
ENSG00000251151	79.3761	3.5832	6.51013e-55
ENSG00000266903	79.5262	0.776601	1.96037e-06
ENSG00000270069	80.0837	-1.38335	1.21855e-18
ENSG00000253414	80.5566	1.6853	7.57625e-20
ENSG00000235770	80.8564	1.72012	5.0972e-26
ENSG00000250802	81.0187	-1.43991	2.77378e-57
ENSG00000259807	81.1558	1.93024	9.92536e-55
ENSG00000253669	81.2639	1.13841	1.09539e-32
ENSG00000259070	81.3166	-1.49846	1.79094e-17
ENSG00000204380	81.4759	0.887744	1.38423e-08
ENSG00000246898	81.7763	-1.49341	5.59499e-30
ENSG00000276980	82.3454	0.552763	0.00361193
ENSG00000224272	82.6649	4.08144	2.97126e-67
ENSG00000272758	82.6677	-0.983295	3.33776e-41
ENSG00000230074	82.8572	-1.01617	5.59778e-24
ENSG00000267750	82.9296	2.3376	1.60896e-42
ENSG00000260588	83.0312	1.25162	5.20242e-19
ENSG00000229950	83.0452	1.19466	4.2289e-32
ENSG00000272518	83.203	0.807648	6.27072e-14
ENSG00000268087	83.5302	-1.1187	1.06365e-35
ENSG00000272977	83.5384	-0.83377	2.82873e-12
ENSG00000228393	83.6724	0.524267	4.0629e-09
ENSG00000272173	83.9742	0.71784	1.24903e-12
ENSG00000274422	84.1698	-0.646691	1.62776e-11
ENSG00000269416	84.2318	3.78427	8.8025e-45
ENSG00000246090	84.9388	-1.87987	6.32291e-67
ENSG00000227953	85.1979	0.942449	1.24525e-10
ENSG00000273226	85.2413	-0.865712	6.89785e-27
ENSG00000245105	85.8623	-1.3892	2.93977e-58
ENSG00000230082	85.9054	-0.58708	0.000137075
ENSG00000228242	85.9836	-1.166	5.94164e-53
ENSG00000243479	86.464	2.98082	2.32547e-36
ENSG00000248019	86.5654	-1.15116	9.0648e-29
ENSG00000249306	87.0544	2.27228	1.26294e-14
ENSG00000253955	87.4395	0.800221	3.86841e-05
ENSG00000179066	87.5739	1.88893	3.5782e-13
ENSG00000280303	87.647	0.516952	8.22415e-07
ENSG00000281005	87.6686	-0.933871	2.22256e-37
ENSG00000213963	87.7925	-1.01566	2.43888e-29
ENSG00000270580	88.1739	-0.511129	2.1978e-12
ENSG00000273203	88.2493	-1.02422	2.25107e-08
ENSG00000267309	88.4036	0.57835	4.08251e-12
ENSG00000259366	88.5892	-0.962637	1.59272e-18
ENSG00000267532	88.783	-2.12888	3.01847e-96
ENSG00000205791	88.9441	-0.544624	8.75829e-10
ENSG00000237753	89.012	0.680555	1.54776e-14
ENSG00000231574	89.0556	2.15443	3.67126e-17
ENSG00000260025	89.3207	-1.38351	2.07742e-30
ENSG00000267374	89.4249	1.38784	7.53365e-21
ENSG00000246465	89.4622	2.63848	2.67494e-63
ENSG00000213468	89.8114	0.653672	0.000715032
ENSG00000259065	90.1593	-1.04905	1.16927e-26
ENSG00000272449	91.0044	2.03767	2.05103e-38
ENSG00000260083	91.3937	0.711222	8.85404e-19
ENSG00000272990	91.6269	-0.81608	8.75363e-14
ENSG00000203635	91.8169	1.41374	1.17946e-13
ENSG00000261616	92.1336	-2.4961	1.66118e-43
ENSG00000258768	92.3393	-0.798806	1.75603e-18
ENSG00000263843	92.5783	0.659775	3.80264e-12
ENSG00000278376	92.6498	-0.568318	2.70979e-07
ENSG00000231160	92.7566	-1.68232	7.4291e-55
ENSG00000260285	92.786	-0.578524	5.47075e-09
ENSG00000267454	92.8602	-0.988471	1.95465e-19
ENSG00000227199	93.4689	-0.954333	2.35481e-21
ENSG00000258376	93.5407	-1.24557	9.86871e-29
ENSG00000266947	93.6101	-0.581427	4.38379e-06
ENSG00000237883	93.872	0.925901	1.33087e-18
ENSG00000234678	94.3233	1.42413	1.82066e-53
ENSG00000268912	94.3918	-0.758994	7.28959e-13
ENSG00000254290	94.7674	2.16373	1.68097e-24
ENSG00000214922	95.097	-1.13845	3.23237e-30
ENSG00000238142	95.1629	-0.575685	1.29008e-05
ENSG00000267475	95.2014	0.573127	0.000121814
ENSG00000228203	95.2604	1.24499	2.40019e-22
ENSG00000261888	95.4601	-1.26205	1.50289e-22
ENSG00000271614	95.6566	-1.11773	8.61718e-37
ENSG00000279278	96.0699	-0.631286	3.55262e-11
ENSG00000272143	96.138	-2.16028	4.61903e-59
ENSG00000223813	97.2965	1.75981	1.4653e-25
ENSG00000237943	97.3237	-0.795254	2.9535e-05
ENSG00000234380	97.6934	1.21087	4.90568e-17
ENSG00000259725	97.7103	0.921755	9.23921e-06
ENSG00000227039	97.8243	0.561781	0.000252391
ENSG00000258498	98.1084	-2.00215	2.35972e-27
ENSG00000275494	98.4612	0.597637	3.16462e-06
ENSG00000225285	98.471	0.58245	6.02176e-05
ENSG00000230393	98.6502	1.03103	4.14153e-06
ENSG00000226332	99.0758	0.633817	9.13374e-08
ENSG00000257815	99.1139	0.539306	7.74334e-09
ENSG00000255310	99.2427	-1.55494	3.98072e-24
ENSG00000225032	99.2469	-1.15473	2.58674e-32
ENSG00000242516	99.3171	-0.782689	3.1215e-05
ENSG00000267251	99.5586	1.3191	3.39355e-17
ENSG00000249684	99.562	1.76971	1.25579e-31
ENSG00000273619	100.012	1.34475	5.52518e-25
ENSG00000240207	100.401	-0.811873	8.83011e-09
ENSG00000278385	100.525	0.743104	4.91583e-10
ENSG00000227218	100.595	1.46008	1.32825e-25
ENSG00000231064	100.697	0.718086	3.96044e-10
ENSG00000277782	100.698	-0.76106	3.73167e-20
ENSG00000276791	101.038	0.650945	1.27353e-06
ENSG00000272631	101.118	-1.0539	1.21803e-56
ENSG00000254973	101.407	2.13042	6.7337e-67
ENSG00000253636	101.588	-0.508984	0.000306529
ENSG00000260136	101.767	0.927313	3.67948e-26
ENSG00000268204	101.872	0.731037	4.74572e-06
ENSG00000259172	102.114	1.02234	2.67142e-12
ENSG00000245164	102.81	0.534162	0.00479718
ENSG00000276529	102.826	0.772835	4.85734e-08
ENSG00000197670	102.914	1.32342	1.13899e-26
ENSG00000271895	103.464	-1.11918	8.36181e-38
ENSG00000223749	104.193	0.616437	0.000103754
ENSG00000264575	104.969	-0.724984	3.6753e-18
ENSG00000230615	105.006	1.33971	1.6796e-15
ENSG00000281026	105.594	-0.65771	5.31514e-13
ENSG00000242588	105.928	-0.724166	2.76251e-10
ENSG00000272501	106.105	-1.37566	2.39429e-54
ENSG00000259802	106.226	1.00384	7.29461e-26
ENSG00000255182	106.901	0.742348	9.19738e-08
ENSG00000260121	107.543	-0.55574	5.21614e-08
ENSG00000270605	107.728	0.991865	1.75572e-14
ENSG00000236682	108.858	0.66041	2.2565e-11
ENSG00000255471	109.789	-3.38849	7.66474e-155
ENSG00000234432	109.832	1.16716	8.22665e-22
ENSG00000260710	109.972	2.48203	1.80813e-28
ENSG00000266916	110.2	0.690945	6.07877e-10
ENSG00000258910	110.337	3.16476	1.79368e-20
ENSG00000226711	110.46	-0.695243	1.28563e-12
ENSG00000267169	110.635	-0.689698	1.50771e-24
ENSG00000250303	111.093	-1.33898	2.40667e-25
ENSG00000238117	111.104	1.81725	2.84606e-09
ENSG00000228221	112.312	2.60869	9.17102e-31
ENSG00000249641	112.486	0.616877	0.000147841
ENSG00000258708	113.055	-0.779768	1.81746e-12
ENSG00000273117	113.479	0.529673	1.50965e-05
ENSG00000277182	114.048	1.95743	7.3257e-40
ENSG00000267751	114.237	2.4247	4.8449e-64
ENSG00000228971	114.276	-2.87016	5.98105e-26
ENSG00000261664	114.808	0.594091	8.48083e-05
ENSG00000260196	114.93	1.69291	1.64804e-33
ENSG00000272604	114.938	0.539056	3.48245e-15
ENSG00000203497	115.576	0.525146	2.29501e-07
ENSG00000251364	115.865	-0.984001	3.73324e-21
ENSG00000165511	115.996	-0.582913	1.68086e-10
ENSG00000233930	116.352	1.78111	1.7313e-28
ENSG00000246451	116.402	-0.77211	2.78895e-15
ENSG00000234869	116.442	1.70285	4.7392e-36
ENSG00000231889	116.494	-0.973465	8.90644e-43
ENSG00000227354	116.579	-0.841702	8.66392e-24
ENSG00000270362	116.939	-0.702602	2.99721e-14
ENSG00000270571	117.463	-0.717147	8.32783e-07
ENSG00000258545	118.943	-3.19278	1.66483e-57
ENSG00000253552	119.473	-1.71776	4.61804e-44
ENSG00000198468	119.612	0.709512	2.43158e-10
ENSG00000234160	119.811	-0.53839	3.11702e-08
ENSG00000233058	119.843	1.09629	4.52404e-17
ENSG00000260686	119.93	-0.866877	5.56138e-14
ENSG00000272654	120.004	0.856467	1.54997e-34
ENSG00000272221	120.724	-0.902916	8.70723e-17
ENSG00000223478	121.02	0.776498	1.72725e-16
ENSG00000261338	121.333	-0.507358	5.22461e-11
ENSG00000214401	121.342	-0.798186	2.97171e-10
ENSG00000203280	121.37	-0.949218	4.64905e-19
ENSG00000235027	121.652	1.51743	1.00609e-30
ENSG00000244968	121.695	-1.26343	6.50097e-31
ENSG00000261488	122.25	1.35158	2.73664e-18
ENSG00000227630	122.534	0.891167	1.81554e-12
ENSG00000272189	123.877	0.770624	1.27103e-09
ENSG00000260942	124.097	0.772321	5.3935e-22
ENSG00000229589	124.6	-0.789119	1.18131e-15
ENSG00000272512	124.703	1.15346	1.46841e-12
ENSG00000255224	126.602	1.56023	9.43668e-36
ENSG00000272141	126.759	0.970427	1.66576e-12
ENSG00000272808	127.001	-0.652676	0.000213313
ENSG00000230798	127.428	4.25821	1.13135e-75
ENSG00000261490	128.049	-1.05518	1.10281e-14
ENSG00000275765	128.144	-0.516478	9.60411e-08
ENSG00000241769	128.408	-0.686926	1.94464e-08
ENSG00000253123	130.209	1.31566	4.09111e-09
ENSG00000213904	130.285	-1.41254	1.56037e-40
ENSG00000226777	130.664	0.866082	0.000249582
ENSG00000253200	130.714	-1.01454	1.4205e-39
ENSG00000204860	131.034	0.59898	0.00283552
ENSG00000259153	131.302	1.5801	2.17541e-56
ENSG00000233101	131.306	2.23951	2.70057e-16
ENSG00000225265	131.346	0.529248	4.23687e-09
ENSG00000270055	131.883	-1.09092	6.62315e-33
ENSG00000233251	132.704	-1.11489	8.34087e-08
ENSG00000231856	133.742	-0.785764	2.32065e-26
ENSG00000224842	133.826	1.19898	1.61594e-13
ENSG00000239467	133.982	0.666594	4.91206e-08
ENSG00000232445	134.074	1.65034	1.49731e-29
ENSG00000241472	134.086	0.665442	9.43487e-09
ENSG00000267013	134.529	3.75691	7.70855e-84
ENSG00000258701	134.898	0.559397	1.04178e-07
ENSG00000233508	134.99	1.5425	3.85119e-07
ENSG00000276107	135.677	1.62975	5.24622e-22
ENSG00000261189	137.425	1.39907	4.61657e-29
ENSG00000272666	139.095	3.39721	5.01647e-70
ENSG00000205913	140.091	1.07696	4.02164e-25
ENSG00000246582	140.8	0.577025	2.21033e-09
ENSG00000228065	140.839	-0.526887	6.24744e-05
ENSG00000261211	141.369	1.08257	9.3802e-22
ENSG00000249592	141.701	0.709117	6.93917e-09
ENSG00000234949	141.749	1.71262	3.8217e-44
ENSG00000268686	143.691	1.91585	1.65356e-20
ENSG00000269887	143.974	1.25509	3.46877e-20
ENSG00000265415	144.77	2.7611	2.30046e-87
ENSG00000243069	146.374	1.34314	7.48072e-19
ENSG00000267481	148.015	-0.692008	5.54439e-20
ENSG00000215808	148.305	0.520348	0.0430957
ENSG00000237248	148.419	-1.28229	7.46568e-20
ENSG00000267272	148.587	-2.39996	2.35421e-77
ENSG00000204934	148.99	-0.506797	1.21057e-07
ENSG00000260793	149.233	0.819103	9.34982e-15
ENSG00000229852	149.291	-0.776553	2.87411e-19
ENSG00000269386	150.529	-0.612165	1.35376e-12
ENSG00000263327	151.052	-0.511294	1.18856e-07
ENSG00000254614	151.248	0.557474	1.38376e-06
ENSG00000261659	151.454	0.574858	1.45902e-09
ENSG00000274925	151.616	0.623453	7.30036e-12
ENSG00000247373	154.247	0.596395	5.20501e-14
ENSG00000247934	154.517	-0.821103	1.95361e-22
ENSG00000205890	154.649	0.698439	4.2315e-08
ENSG00000259439	154.762	3.20775	1.67353e-23
ENSG00000261039	154.882	3.66541	2.66747e-124
ENSG00000248932	155.505	0.687811	1.21685e-20
ENSG00000233429	155.578	-1.67821	6.93319e-38
ENSG00000272760	156.446	-0.683592	9.46269e-17
ENSG00000214783	158.195	-0.608944	6.56983e-13
ENSG00000256916	158.708	-0.718038	0.0346433
ENSG00000232093	159.633	1.26393	1.21624e-35
ENSG00000260317	159.852	0.802121	7.82024e-10
ENSG00000230590	160.372	-0.766769	1.84591e-14
ENSG00000261098	160.614	-0.63843	6.46058e-19
ENSG00000235257	161.639	-0.900473	1.49456e-25
ENSG00000259527	162.188	7.40516	5.92819e-64
ENSG00000244300	162.64	0.954307	1.94051e-07
ENSG00000237424	163.808	0.895261	2.37378e-15
ENSG00000250616	164.343	0.715631	6.09236e-11
ENSG00000225377	164.445	0.495918	3.57252e-12
ENSG00000272079	165.417	1.77761	5.77696e-41
ENSG00000255399	165.804	-0.836128	8.94171e-13
ENSG00000253154	165.82	2.01544	2.34734e-10
ENSG00000231290	167.351	-2.10258	8.40485e-20
ENSG00000261068	168.013	0.740634	2.3468e-09
ENSG00000258655	168.317	-1.08096	2.5468e-30
ENSG00000215067	168.32	-0.495273	2.50949e-15
ENSG00000246985	168.797	-0.799945	9.56275e-06
ENSG00000204682	169.617	0.560374	0.000440756
ENSG00000259583	169.641	-1.57677	3.98397e-41
ENSG00000272455	170.135	1.01908	7.43595e-25
ENSG00000256124	170.408	-2.46918	2.80888e-23
ENSG00000265519	170.881	-0.826574	2.57809e-18
ENSG00000233117	171.245	-1.57757	1.21387e-35
ENSG00000260228	171.633	1.5009	1.0199e-19
ENSG00000180769	173.015	-1.51456	3.36696e-66
ENSG00000229847	174.062	-2.46078	2.46359e-69
ENSG00000267259	174.996	-0.514148	0.0061866
ENSG00000228109	178.724	0.855484	1.98807e-11
ENSG00000251602	179.791	0.591323	2.91661e-10
ENSG00000250208	179.795	-1.45077	2.04425e-21
ENSG00000250132	180.091	-0.739737	4.07724e-21
ENSG00000231106	180.412	1.29608	5.39224e-08
ENSG00000225489	180.986	1.22432	5.20995e-15
ENSG00000263731	181.285	0.658122	1.90274e-11
ENSG00000244479	182.558	-0.982711	2.29806e-22
ENSG00000257354	182.801	-1.30197	2.38235e-53
ENSG00000235652	184.063	-0.880422	6.72568e-25
ENSG00000232160	184.21	-0.503388	3.7235e-09
ENSG00000257167	185.811	1.79631	1.7731e-83
ENSG00000260805	185.838	0.807833	1.8889e-13
ENSG00000273599	186.475	-0.671443	2.5694e-08
ENSG00000237361	186.747	-0.779823	0.000206713
ENSG00000274272	186.82	0.757831	5.65551e-13
ENSG00000248508	187.107	-0.899	3.21923e-32
ENSG00000249087	189.134	-1.08175	2.76606e-55
ENSG00000230148	189.405	-1.59556	1.16078e-29
ENSG00000228639	189.5	-1.11412	0.00168751
ENSG00000268119	190.325	0.828417	8.16677e-09
ENSG00000261534	191.401	-1.04507	3.0716e-44
ENSG00000267296	191.748	-1.07116	9.40129e-18
ENSG00000245573	192.384	-0.573379	1.73162e-10
ENSG00000253802	193.133	7.02746	3.49555e-49
ENSG00000266904	194.087	-0.732269	1.69299e-21
ENSG00000261526	196.671	0.499659	6.24132e-09
ENSG00000224086	197.021	-0.885708	1.54562e-38
ENSG00000254531	198.733	-0.530123	2.36263e-06
ENSG00000267270	198.85	0.586645	6.4611e-06
ENSG00000260563	199.684	-0.852108	3.30258e-22
ENSG00000261437	200.546	1.78302	5.19038e-54
ENSG00000228544	200.652	1.02614	4.27729e-22
ENSG00000277969	200.884	0.683283	2.28689e-09
ENSG00000264920	201.012	-0.668256	4.85243e-14
ENSG00000249203	201.951	4.654	8.3157e-33
ENSG00000259877	202.839	-0.952711	1.52342e-36
ENSG00000265369	203.34	0.87694	0.00159484
ENSG00000260077	203.48	-0.720841	1.73413e-18
ENSG00000279159	203.984	-0.731123	5.42396e-14
ENSG00000234684	205.239	-0.545336	1.36628e-13
ENSG00000197182	205.416	-0.571894	6.72033e-05
ENSG00000259972	206.674	-0.618397	2.08755e-13
ENSG00000232442	208.275	0.635736	2.26158e-08
ENSG00000245970	208.56	0.580259	4.57504e-09
ENSG00000254231	209.807	1.33995	3.83171e-18
ENSG00000247095	211.978	1.64443	1.44835e-34
ENSG00000235501	212.888	-0.835818	6.53119e-14
ENSG00000245149	216.314	1.19073	7.63896e-30
ENSG00000255774	217.222	3.19724	2.04845e-30
ENSG00000262772	218.055	1.99989	1.06589e-32
ENSG00000225361	219.46	0.940696	5.46962e-24
ENSG00000240875	221.235	-0.496635	0.000219723
ENSG00000145075	221.511	-0.565468	6.36373e-08
ENSG00000254815	221.689	1.43344	6.9963e-18
ENSG00000280832	222.903	1.45032	6.23146e-52
ENSG00000269825	223.11	0.529512	4.13308e-06
ENSG00000228801	223.151	0.643064	5.23838e-11
ENSG00000263335	223.423	0.9439	5.17551e-22
ENSG00000236333	224.393	-5.88794	3.7311e-106
ENSG00000270959	225.573	-1.01485	2.18063e-41
ENSG00000215386	225.641	-2.13522	5.70991e-66
ENSG00000231367	225.797	-2.06705	1.31357e-20
ENSG00000257084	226.389	1.3614	3.14934e-26
ENSG00000233098	229.119	0.555368	0.0013506
ENSG00000196167	229.231	-1.53144	3.06479e-13
ENSG00000253768	229.442	0.718013	0.0286235
ENSG00000230061	230.719	1.4328	1.18776e-14
ENSG00000238113	234.664	0.77698	3.09623e-07
ENSG00000260461	235.228	-1.02348	4.7324e-42
ENSG00000180139	235.448	-2.9319	2.1746e-99
ENSG00000266036	235.453	1.78949	4.13922e-30
ENSG00000214900	236.447	1.51662	1.31849e-32
ENSG00000272068	236.942	1.98927	4.75324e-17
ENSG00000231607	238.273	1.1001	6.42933e-35
ENSG00000236859	238.799	-0.674978	1.25376e-40
ENSG00000272821	239.698	1.05902	7.78847e-29
ENSG00000251442	240.351	1.24786	3.02138e-42
ENSG00000246695	241.653	-0.654532	3.00709e-09
ENSG00000221817	242.258	-0.708324	3.17794e-28
ENSG00000272462	242.307	-0.627583	1.23942e-10
ENSG00000245849	242.713	-0.813771	1.32782e-23
ENSG00000231826	247.228	-0.990607	0.000386214
ENSG00000262468	247.488	1.13291	1.9453e-31
ENSG00000257671	252.59	-1.01582	5.42799e-10
ENSG00000229619	252.599	-1.73913	8.95741e-49
ENSG00000261269	253.684	-1.71603	2.25516e-88
ENSG00000271533	254.853	-0.748755	5.96551e-15
ENSG00000237298	259.558	-0.754074	7.12768e-16
ENSG00000260807	260.22	-0.803406	0.000441736
ENSG00000231721	261.591	-0.746915	6.05236e-19
ENSG00000262879	262.002	-0.527147	1.243e-13
ENSG00000261061	263.383	1.69796	9.81771e-54
ENSG00000260917	264.793	-1.25916	4.75497e-46
ENSG00000250091	265.089	1.04306	6.84633e-18
ENSG00000231711	268.052	-0.520873	4.82613e-07
ENSG00000212719	268.887	-1.26077	1.01828e-36
ENSG00000260920	269.536	1.27108	1.54158e-54
ENSG00000221990	271.539	0.507225	3.34457e-08
ENSG00000255026	272.073	0.990944	1.15124e-05
ENSG00000278709	282.262	1.40238	2.58872e-33
ENSG00000183250	286.456	0.53808	2.57939e-11
ENSG00000249346	286.533	1.34684	1.51298e-05
ENSG00000206195	286.695	0.68533	2.03148e-06
ENSG00000268416	286.856	-0.9709	2.96654e-07
ENSG00000269293	289.361	-0.602846	2.93128e-10
ENSG00000235531	289.661	-0.796543	7.80065e-14
ENSG00000237187	290.297	-0.803634	2.61597e-12
ENSG00000254343	290.965	-0.945145	1.97709e-17
ENSG00000272620	296.269	4.20976	8.50796e-50
ENSG00000204049	296.568	3.03414	6.32913e-35
ENSG00000260219	296.916	1.71575	9.24345e-51
ENSG00000247516	297.633	-0.547531	7.25066e-05
ENSG00000234072	298.946	0.628233	1.77867e-15
ENSG00000255198	299.136	1.02509	5.15119e-17
ENSG00000223764	300.146	2.26949	3.23401e-29
ENSG00000260966	300.544	-0.833996	1.66445e-15
ENSG00000197291	302.062	-0.997889	2.44154e-09
ENSG00000272841	303.416	1.14638	2.59342e-26
ENSG00000205181	303.937	-0.587684	1.19676e-05
ENSG00000248779	308.182	4.55332	1.83259e-29
ENSG00000225855	308.731	0.507459	5.47227e-09
ENSG00000267107	315.391	-1.77722	2.24118e-69
ENSG00000260852	317.916	1.27574	1.66853e-30
ENSG00000247572	321.004	-0.767898	1.2713e-39
ENSG00000187951	321.805	1.63602	5.23949e-61
ENSG00000253716	323.313	0.575975	8.69896e-07
ENSG00000254389	324.46	1.94134	1.04236e-91
ENSG00000249669	327.661	-3.7001	2.7356e-102
ENSG00000230838	327.744	5.6416	5.00201e-273
ENSG00000269044	331.047	-0.83955	7.99795e-29
ENSG00000273576	333.499	0.988769	3.46432e-10
ENSG00000273472	335.913	0.980336	1.30614e-08
ENSG00000248275	338.269	-1.10448	4.81619e-54
ENSG00000231312	340.234	-0.506948	1.15416e-12
ENSG00000197180	342.962	0.865372	7.16848e-21
ENSG00000238045	343.204	1.15103	8.54805e-76
ENSG00000197536	344.917	-0.53264	4.56971e-09
ENSG00000214106	345.127	-0.867545	1.42625e-29
ENSG00000236830	348.526	0.855066	1.45556e-15
ENSG00000247774	350.231	0.576512	1.10839e-05
ENSG00000245750	351.073	1.43678	5.00658e-12
ENSG00000253125	352.32	3.18168	1.93024e-39
ENSG00000261373	355.559	0.924298	1.08011e-08
ENSG00000206567	356.312	-1.49764	3.79963e-57
ENSG00000270547	356.51	-1.40362	3.88066e-14
ENSG00000277013	356.741	1.13297	4.52221e-16
ENSG00000276855	363.075	-0.7276	1.56268e-17
ENSG00000259495	364.904	1.6516	2.74925e-23
ENSG00000226328	365.283	0.517226	1.82008e-11
ENSG00000259820	374.546	-1.2958	4.77129e-27
ENSG00000269867	376.681	1.18432	2.09201e-28
ENSG00000233461	376.72	1.68314	2.60335e-46
ENSG00000228288	377.165	1.75363	7.37131e-51
ENSG00000280206	377.356	0.986493	1.67784e-26
ENSG00000272734	379.007	-1.33536	2.93663e-35
ENSG00000225362	381.535	0.510441	0.0269298
ENSG00000227036	382.883	2.97698	1.416e-61
ENSG00000274605	385.794	0.659724	1.41012e-08
ENSG00000255571	389.189	0.654125	6.26682e-05
ENSG00000272913	389.539	0.849173	9.04095e-34
ENSG00000278621	391.103	2.42466	8.62159e-26
ENSG00000233621	392.992	0.497489	1.64023e-09
ENSG00000235978	396.009	3.36537	1.34566e-47
ENSG00000228630	405.169	2.66361	5.56544e-32
ENSG00000226200	406.804	-0.513847	3.07016e-09
ENSG00000261116	407.546	1.18227	1.20562e-09
ENSG00000234899	411.985	-1.22433	2.94077e-08
ENSG00000225138	414.318	0.566599	6.51949e-05
ENSG00000204832	417.461	3.24674	2.69072e-37
ENSG00000225783	427.978	1.47706	3.2615e-25
ENSG00000258634	429.153	-0.678724	5.21413e-21
ENSG00000238178	431.273	1.46352	2.71466e-08
ENSG00000218416	431.896	3.05798	3.11112e-46
ENSG00000179523	446.29	-0.58821	8.80529e-18
ENSG00000259291	470.402	-0.867555	4.66698e-16
ENSG00000277534	472.6	0.79389	3.98641e-17
ENSG00000255455	477.403	-0.927515	4.4188e-35
ENSG00000260267	479.958	0.561732	1.35741e-12
ENSG00000258441	489.827	-1.60987	8.90224e-76
ENSG00000237807	498.337	-0.502761	0.0017655
ENSG00000260804	498.494	-0.763333	1.03796e-17
ENSG00000265688	501.239	1.8149	3.12707e-75
ENSG00000224559	504.742	1.75994	4.95012e-10
ENSG00000273033	507.57	-0.642976	4.68911e-23
ENSG00000261801	509.512	0.616358	4.43326e-12
ENSG00000224660	510.71	-0.846105	3.32889e-24
ENSG00000272405	525.181	1.9884	3.80387e-21
ENSG00000257702	527.924	0.946923	5.27412e-22
ENSG00000261324	539.616	1.54172	3.63707e-25
ENSG00000223808	551.256	6.83599	1.51068e-91
ENSG00000197308	565.202	2.53713	3.88497e-31
ENSG00000223745	566.952	-0.890563	2.1538e-24
ENSG00000235584	581.659	0.625476	0.0323266
ENSG00000234918	586.925	0.6639	0.0374732
ENSG00000232931	602.959	-0.737392	2.41621e-13
ENSG00000182648	624.516	0.665148	3.57098e-08
ENSG00000260401	625.422	0.594622	0.000246877
ENSG00000259459	636.513	1.39601	1.59723e-10
ENSG00000170919	653.595	-1.61072	2.65423e-62
ENSG00000235823	662.537	0.536917	2.60953e-07
ENSG00000174365	663.996	0.56006	2.9819e-12
ENSG00000249042	670.445	1.04042	2.833e-32
ENSG00000261183	683.285	0.639623	3.83736e-10
ENSG00000255737	695.914	0.506568	3.01474e-06
ENSG00000275234	708.226	1.36736	2.55281e-53
ENSG00000163364	709.016	1.312	1.45831e-18
ENSG00000166770	713.319	-0.700653	5.16892e-07
ENSG00000228223	723.316	-1.27595	1.45985e-39
ENSG00000237940	726.021	2.61594	6.29886e-28
ENSG00000188242	736.786	0.552988	8.58686e-18
ENSG00000153363	765.638	0.881225	3.34955e-31
ENSG00000267519	765.867	-1.90498	1.14804e-64
ENSG00000260260	779.963	0.515867	9.72771e-05
ENSG00000234456	793.245	-2.37072	2.86889e-138
ENSG00000239665	806.542	-0.763169	5.05548e-24
ENSG00000255248	823.639	-1.7624	4.03251e-62
ENSG00000248360	823.714	1.11909	2.42048e-08
ENSG00000186594	850.925	-1.67212	6.05914e-106
ENSG00000228794	862.803	-0.6518	1.90857e-23
ENSG00000235123	868.515	6.87119	7.96064e-68
ENSG00000222041	921.749	1.1374	8.39696e-33
ENSG00000224032	947.19	-1.03006	1.25613e-37
ENSG00000260244	1033.54	-0.663329	4.35259e-09
ENSG00000248008	1058.27	0.784839	1.77943e-31
ENSG00000244879	1068.68	-0.645674	1.38528e-09
ENSG00000224870	1097.01	0.570468	1.98108e-17
ENSG00000182165	1103.3	0.570613	4.06307e-08
ENSG00000259976	1114.18	-1.20714	1.37531e-44
ENSG00000249859	1179.93	1.49729	4.766e-40
ENSG00000214548	1184.29	-2.09188	5.79602e-61
ENSG00000259623	1272.49	0.569675	2.24898e-13
ENSG00000266469	1297.07	0.796015	6.95326e-10
ENSG00000196756	1304.72	0.709597	2.62675e-14
ENSG00000172965	1326.66	1.07033	1.61411e-38
ENSG00000242125	1364.51	0.988631	1.27468e-19
ENSG00000167920	1388.32	0.635147	1.68503e-12
ENSG00000263753	1537.28	-1.12147	5.04412e-54
ENSG00000230937	1551.75	-1.5284	7.81459e-13
ENSG00000251141	1595.43	2.93126	1.73349e-30
ENSG00000274173	1603.3	0.678145	2.36317e-08
ENSG00000224078	1639.82	-0.872661	4.96013e-14
ENSG00000272335	2100.6	1.74843	3.13749e-27
ENSG00000226950	2373.72	0.571956	7.15164e-09
ENSG00000232677	2470.77	1.17096	8.378e-40
ENSG00000206337	2594.79	0.566566	4.32331e-06
ENSG00000245910	4045.28	0.615189	1.12951e-07
ENSG00000244468	4187.11	1.0614	0.00226217
ENSG00000203875	4286.09	-0.580208	6.28026e-07
ENSG00000229807	8220.23	-0.899495	1.08518e-07
ENSG00000175061	14816.4	-0.535335	2.90916e-10

## Sheet: Clinical Information
case_submitter_id	os	vital	age	gender	pathologic_m	pathologic_n	pathologic_stage	pathologic_t
TCGA-AO-A12F	61.4	0	36	female	M0	N0 (i-)	Stage IIA	T2
TCGA-S3-AA15	17.5	0	51	female	cM0 (i+)	N1a	Stage IIB	T2
TCGA-A2-A25F	10.7333	0	66	female	M0	N0 (i-)	Stage IIA	T2
TCGA-EW-A3U0	17.7333	0	61	female	M0	N1a	Stage IIIA	T3
TCGA-A8-A08H	0	0	66	female	M0	N0	Stage IIA	T2
TCGA-A2-A0D0	68.2667	0	60	female	M0	N0 (i-)	Stage IIA	T2
TCGA-B6-A0IQ	142.833	0	40	female	M0	N1b	Stage IIIA	T3
TCGA-A2-A04Q	79.5	0	48	female	M0	N0 (i-)	Stage IA	T1
TCGA-B6-A0RT	90.7	0	39	female	M0	N1	Stage IIIA	T3
TCGA-A8-A07C	34.4667	0	57	female	M0	N0	Stage IIA	T2
TCGA-B6-A0IJ	236.867	0	42	female	M0	N0 (i-)	Stage IIB	T3
TCGA-AC-A2BK	74.0667	0	78	female	MX	N2a	Stage IIIA	T2
TCGA-A8-A08X	43.6	0	43	female	M0	N3a	Stage IIIC	T4d
TCGA-AR-A1AW	87.7333	0	65	female	M0	N0	Stage IIA	T2
TCGA-E2-A108	27.9	0	64	female	M0	N2a	Stage IIIA	T2
TCGA-A2-A0D2	34.2333	0	45	female	M0	N0 (i+)	Stage IIA	T2
TCGA-AC-A6IV	18.9333	0	47	female	MX	N1	Stage IIB	T2
TCGA-S3-AA10	19.5333	0	65	female	M0	N0	Stage IIA	T2
TCGA-A2-A0SX	51.1333	0	48	female	M0	N0 (i-)	Stage IA	T1c
TCGA-BH-A0BO	73.2333	0	54	female	M0	N0	Stage I	T1b
TCGA-LL-A441	33.2	0	62	female	MX	N0	Stage IA	T1c
TCGA-AC-A8OQ	1.13333	0	72	female	MX	N1a	Stage IIB	T2
TCGA-AO-A0JC	51.5667	0	64	female	M0	N0 (i-)	Stage IIA	T2
TCGA-PL-A8LZ	10.0667	0	29	female	M0	N2	Stage IIIB	T4b
TCGA-A7-A4SE	21.4667	0	54	female	M0	N0	Stage IIA	T2
TCGA-GM-A2DF	71.8333	0	53	female	M0	N1a	Stage IIA	T1c
TCGA-C8-A27B	14.6333	0	48	female	M0	N0	Stage IIB	T3
TCGA-B6-A0I2	145.367	0	45	female	M0	N0 (i-)	Stage IA	T1c
TCGA-OL-A5D7	59.3333	0	70	female	MX	N0	Stage IIA	T2
TCGA-A2-A0YI	50.1667	0	62	female	M0	N0 (i+)	Stage I	T1c
TCGA-B6-A1KC	44.2	0	67	female	M0	N1	Stage IIB	T2
TCGA-A2-A0T3	50.5333	0	37	female	M0	N1mi	Stage IB	T1c
TCGA-C8-A134	12.7667	0	52	female	M0	N0	Stage IIA	T2
TCGA-BH-A18I	36.4333	0	53	female	cM0 (i+)	N1a	Stage IIA	T1c
TCGA-E2-A14R	39.1333	0	62	female	M0	N0	Stage IIA	T2
TCGA-OL-A66I	23.8	0	36	female	MX	N1mi	Stage IIA	T1c
TCGA-LL-A6FR	16.3	0	50	female	MX	N0 (i-)	Stage IIA	T2
TCGA-AN-A0G0	0.533333	0	56	female	M0	N0	Stage IIA	T2
TCGA-BH-A0E1	15.9	0	52	female	M0	N1	Stage IIB	T2
TCGA-A7-A6VV	10.4333	0	51	female	M0	N0	Stage IIA	T2
TCGA-B6-A0RU	286.833	0	40	female	M0	N0 (i-)	Stage IA	T1c
TCGA-D8-A1XQ	16.6333	0	69	female	M0	N0	Stage IIA	T2
TCGA-E2-A14N	47.8	0	37	female	M0	N1	Stage IIB	T2
TCGA-EW-A1P7	30.5	0	59	female	M0	N0 (i-)	Stage IIA	T2
TCGA-A2-A04T	74.8667	0	62	female	M0	N0 (i-)	Stage IIA	T2
TCGA-OL-A6VO	28.6	0	43	female	MX	N0	Stage IA	T1c
TCGA-C8-A1HJ	0.166667	0	53	female	M0	N0	Stage IIA	T2
TCGA-A8-A09Q	25.3667	0	83	female	M0	N2a	Stage IIIB	T4b
TCGA-AN-A04D	1.73333	0	58	female	M0	N1	Stage IIB	T2
TCGA-E2-A15F	21.9333	0	64	female	M0	N0	Stage I	T1c
TCGA-AO-A128	108.267	0	61	female	M0	N0 (i-)	Stage IIA	T2
TCGA-A2-A0ST	100.567	0	62	female	M0	N1a	Stage IIA	T1c
TCGA-LL-A5YP	15	0	49	female	M0	N1a	Stage IIB	T2
TCGA-A2-A3XT	92.3333	0	45	female	M0	N1a	Stage IIB	T2
TCGA-GM-A2DM	107.533	0	57	female	M0	N0 (i-)	Stage IIA	T2
TCGA-A7-A0CD	38.8333	0	66	female	M0	N0	Stage I	T1
TCGA-D8-A1XK	14.7	0	55	female	MX	N1a	Stage IIB	T2
TCGA-A1-A0SO	28.4	0	67	female	M0	N1	Stage IIB	T2
TCGA-AR-A1AO	87.2667	0	47	female	M0	N1	Stage IIA	T1
TCGA-E2-A1LI	104.033	0	57	female	M0	N1	Stage IIB	T2
TCGA-LD-A9QF	10.7667	0	73	female	M0	N0	Stage IA	T1c
TCGA-E2-A14P	41.5333	0	79	female	M0	N3	Stage IIIC	T2
TCGA-E2-A106	84.7	0	34	female	M0	N1mi	Stage IB	T1c
TCGA-AR-A0TS	85.2667	0	46	female	M0	N1	Stage IIB	T2
TCGA-AO-A129	109.533	0	29	female	M0	N1a	Stage IIB	T2
TCGA-E2-A1II	34.1667	0	51	female	M0	N0	Stage I	T1c
TCGA-AN-A0FL	7.7	0	62	female	M0	N0	Stage IIA	T2
TCGA-A2-A259	53.2	0	70	female	M0	N0 (i-)	Stage I	T1c
TCGA-E2-A1B6	28.9	0	44	female	M0	N0	Stage IIA	T2
TCGA-BH-A0DV	68.8	0	54	female	M0	N2a	Stage IIIA	T2
TCGA-AR-A0TX	65.7333	0	64	female	M0	N1	Stage IIA	T1
TCGA-EW-A1P1	40.3333	0	68	female	MX	N3b	Stage IIIC	T2
TCGA-BH-A18H	21.7333	0	63	female	M0	N0	Stage IA	T1b
TCGA-AR-A1AQ	100.7	0	49	female	M0	N0	Stage IIA	T2
TCGA-AN-A0AL	7.56667	0	41	female	M0	N0	Stage IIIB	T4
TCGA-E2-A1LL	43.6333	0	73	female	MX	N2a	Stage IIIA	T3
TCGA-GM-A2DK	88.1667	0	58	female	M0	N0 (i-)	Stage I	T1c
TCGA-A2-A0YM	32.1667	0	67	female	M0	N0 (i-)	Stage IIA	T2
TCGA-D8-A1JK	0	0	90	female	M0	N0	Stage IIA	T2
TCGA-D8-A143	14.3667	0	51	female	M0	N0	Stage IIA	T2
TCGA-LL-A8F5	19.8667	0	61	female	MX	N0 (i-)	Stage IIA	T2
TCGA-AN-A0FN	7.26667	0	61	female	M0	N0	Stage IA	T1c
TCGA-E2-A1LS	53.4667	0	46	female	M0	N0	Stage IA	T1c
TCGA-AR-A1AJ	79.4333	0	83	female	M0	N0	Stage I	T1
TCGA-E2-A14X	32.4	0	55	female	M0	N2	Stage IIIA	T2
TCGA-AR-A0U4	108.7	0	54	female	M0	N0	Stage IIA	T2
TCGA-AC-A2BM	100.733	0	41	female	MX	N1a	Stage IIB	T2
TCGA-C8-A26W	12.7	0	58	female	M0	N1	Stage IIB	T2
TCGA-E2-A573	35.4	0	48	female	M0	N0	Stage IA	T1c
TCGA-D8-A1Y2	14.4333	0	71	female	MX	N0	Stage IIA	T2
TCGA-A2-A0YC	33	0	59	female	M0	N1mi	Stage IIB	T2
TCGA-A2-A04U	88.4667	0	47	female	M0	N0 (i+)	Stage IIA	T2
TCGA-BH-A0H5	54	0	45	female	M0	N0 (i-)	Stage I	T1c
TCGA-AR-A252	94.6	0	50	female	M0	N0	Stage I	T1
TCGA-A1-A0SP	19.4667	0	40	female	M0	N0 (i-)	Stage IIA	T2
TCGA-C8-A12K	0	0	80	female	M0	N1	Stage IIB	T2
TCGA-LD-A7W6	13.4667	0	54	female	M0	N1a	Stage IIB	T2
TCGA-BH-A201	28.5333	0	64	female	M0	N0	Stage IA	T1
TCGA-E9-A243	20.4	0	52	female	M0	N0 (i-)	Stage IIA	T2
TCGA-A7-A6VY	8.86667	0	48	female	M0	N1	Stage IIB	T2
TCGA-D8-A141	20.8667	0	40	female	M0	N1	0	T1c
TCGA-AC-A6IW	13.7667	0	73	female	MX	N0 (i-)	Stage IIA	T2
TCGA-OL-A66P	14.2667	0	75	female	MX	N0	Stage IIA	T2
TCGA-E2-A158	15	0	43	female	M0	N1mi	Stage IIA	T1c
TCGA-D8-A27F	16.2667	0	40	female	M0	N0	Stage IIA	T2
TCGA-AN-A0AT	0.333333	0	62	female	M0	N0	Stage IIA	T2
TCGA-AR-A0TT	110.533	0	53	female	M0	N2	Stage IIIA	T2
TCGA-A2-A0CZ	53.8667	0	46	female	M0	N0 (i-)	Stage IIA	T2
TCGA-A2-A0YF	51.1667	0	67	female	M0	N0 (i+)	Stage I	T1b
TCGA-BH-A0E6	9.76667	0	69	female	M0	N0 (i-)	Stage IA	T1c
TCGA-AO-A03R	69.7	0	57	female	M0	N1a	Stage IIB	T2
TCGA-OL-A5S0	20.6667	0	66	female	MX	N1a	Stage IIB	T2
TCGA-AR-A251	101	0	51	female	M0	N2	Stage IIIA	T2
TCGA-AO-A03M	62.2	0	29	female	M0	N0 (i-)	Stage I	T1c
TCGA-E9-A248	1.96667	0	51	female	M0	N0 (i-)	Stage IIA	T2
TCGA-AC-A8OP	20.4667	0	72	female	MX	N0 (i-)	Stage IA	T1c
TCGA-BH-A0BL	75.9333	0	35	female	M0	N0	Stage I	T1c
TCGA-AO-A0JF	66	0	68	female	M0	N1a	Stage IIA	T1c
TCGA-EW-A1J6	29.1667	0	70	female	M0	N0 (i-)	Stage I	T1c
TCGA-A8-A07U	25.3333	0	66	female	M0	N2a	Stage IIIA	T2
TCGA-AR-A24U	104.267	0	47	female	M0	N1	Stage IIA	T1
TCGA-GM-A2DI	86.3333	0	52	female	M0	N0 (i+)	Stage I	T1c
TCGA-AR-A0U0	66.2667	0	73	female	M0	N1	Stage IIB	T2
TCGA-AO-A0J2	33.2333	0	41	female	M0	N0 (i-)	Stage IA	T1c
TCGA-BH-A0W5	42.9333	0	77	female	M0	N1a	Stage IIA	T1c
TCGA-B6-A401	86.5333	0	47	female	M0	N1a	Stage IIA	T1c
TCGA-E9-A1N3	35.3	0	70	female	M0	N2	Stage IIIA	T1c
TCGA-AR-A24O	120.233	0	43	female	M0	N2	Stage IIIA	T3
TCGA-A7-A26I	22.0333	0	65	female	M0	N0	Stage IIA	T2
TCGA-A2-A1FX	61.5667	0	61	female	M0	N2a	Stage IIIA	T3
TCGA-BH-A5IZ	18.9	0	51	female	cM0 (i+)	N1a	Stage IIB	T2
TCGA-C8-A1HF	11.0667	0	48	female	M0	N0	Stage IIA	T2
TCGA-A2-A1G6	16.7	0	50	female	M0	N2a	Stage IIIA	T2
TCGA-A2-A04R	123.633	0	36	female	M0	N0 (i-)	Stage IA	T1
TCGA-E2-A14Y	70.3	0	35	female	M0	N0	Stage IIA	T2
TCGA-AO-A124	116.867	0	38	female	M0	N0 (i-)	Stage IIA	T2
TCGA-AC-A23E	23.2667	0	50	female	MX	N1	Stage IIB	T2
TCGA-D8-A1XD	17.4	0	36	female	M0	N2a	Stage IIIA	T1c
TCGA-E2-A1AZ	77.6333	0	63	female	M0	N1a	Stage IIB	T2
TCGA-EW-A6SB	25.3333	0	62	female	M0	N0	Stage II	T2
TCGA-BH-A0AZ	63.9667	0	47	female	cM0 (i+)	N1a	Stage IIIA	T3
TCGA-AC-A62X	13.9	0	72	female	MX	N0	Stage IIA	T2
TCGA-AR-A254	86.8333	0	50	female	M0	N2	Stage IIIA	T2
TCGA-BH-A0RX	5.66667	0	59	female	M0	N0 (i-)	Stage IIA	T2
TCGA-BH-A42V	21.1667	0	41	female	M0	N1mi	Stage IB	T1c
TCGA-BH-A0H3	64.2667	0	46	female	M0	N0	Stage I	T1c
TCGA-BH-A0DE	79.0667	0	62	female	M0	N0	Stage IIA	T2
TCGA-BH-A0B3	40.1	0	53	female	M0	N1a	Stage IIB	T2
TCGA-E9-A1R0	28.6667	0	58	female	M0	N1	Stage IIA	T1c
TCGA-AN-A0XL	5.43333	0	61	female	M0	N0	Stage IIA	T2
TCGA-A2-A0YH	21.9667	0	53	female	M0	N2a	Stage IIIA	T2
TCGA-A7-A4SD	14.7	0	52	female	M0	N0	Stage IIA	T2
TCGA-EW-A6SA	17	0	59	male	MX	N0 (i+)	Stage II	T2
TCGA-D8-A27K	48.7	0	47	female	M0	N1a	Stage IIB	T2
TCGA-D8-A142	14.1667	0	74	female	M0	N0	Stage IIB	T3
TCGA-A2-A0CV	100.367	0	41	female	M0	N1a	Stage IIB	T2
TCGA-AO-A12B	99.6333	0	63	female	M0	N0 (i-)	Stage IIA	T2
TCGA-A8-A07O	10.1333	0	51	female	M0	N0	Stage IIA	T2
TCGA-BH-A0HU	13.0667	0	52	female	M0	N0 (i-)	Stage IA	T1c
TCGA-BH-A0C3	90.3	0	47	female	M0	N0	Stage I	T1c
TCGA-AO-A0JD	73	0	59	female	M0	N1a	Stage IIIA	T3
TCGA-BH-A0DK	14.1	0	49	female	M0	N0 (i-)	Stage IIA	T2
TCGA-EW-A1IX	40.2667	0	48	female	MX	N1a	Stage IIA	T1b
TCGA-C8-A26X	12.5333	0	58	female	M0	N1	Stage IIA	T1
TCGA-BH-A0AV	60.6667	0	52	female	M0	N0	Stage I	T1c
TCGA-A1-A0SE	44.0333	0	56	female	M0	N0 (i-)	Stage I	T1c
TCGA-AR-A1AN	97.3333	0	46	female	M0	N0	Stage IIA	T2
TCGA-A8-A075	17.2667	0	42	female	M0	N1a	Stage IIB	T2
TCGA-E2-A1IG	71.3333	0	45	female	M0	N1mi	Stage IIB	T2
TCGA-EW-A2FS	53.4667	0	41	female	MX	N1mi	Stage IIB	T2
TCGA-AN-A0FX	0.333333	0	52	female	M0	N0	Stage IIA	T2
TCGA-E2-A159	25.4	0	50	female	M0	N0	Stage IIA	T2
TCGA-B6-A0RV	171.867	0	42	female	M0	N2	Stage IIIA	T3
TCGA-BH-A0BQ	75.1667	0	39	female	M0	N0	Stage I	T1c
TCGA-AO-A0J4	52.9	0	41	female	M0	N0 (i-)	Stage IA	T1c
TCGA-D8-A1XM	17.9333	0	57	female	M0	N0	Stage IA	T1c
TCGA-A8-A07J	12.1667	0	35	female	M0	N1a	Stage IIB	T2
TCGA-A1-A0SJ	13.8667	0	39	female	M0	N1a	Stage IIIA	T3
TCGA-LL-A7SZ	19.8	0	49	female	MX	N1a	Stage IIB	T2
TCGA-A8-A07R	9.1	0	80	female	M0	N3a	Stage IIIC	T2
TCGA-B6-A400	7.16667	0	43	female	M0	N2a	Stage IIIA	T2
TCGA-A2-A0EM	103.133	0	73	female	M0	N0 (i-)	Stage IA	T1
TCGA-A7-A0CJ	31.0333	0	57	female	M0	N0 (i-)	Stage IIA	T2
TCGA-AR-A24W	51.6667	0	55	female	M0	N1	Stage IIB	T2
TCGA-A2-A0ER	75.4333	0	63	female	M0	N1mi	Stage IB	T1c
TCGA-C8-A12V	12.8333	0	55	female	M0	N0	Stage IIA	T2
TCGA-A7-A0D9	37.9667	0	37	female	M0	N0 (i-)	Stage IIA	T2
TCGA-BH-A0AW	20.7333	0	56	female	M0	N1a	Stage IIA	T1c
TCGA-BH-A0BM	62.5333	0	54	female	M0	N1a	Stage IIB	T2
TCGA-AR-A24Q	105.733	0	49	female	M0	N0	Stage IIB	T3
TCGA-BH-A0DX	71.8667	0	62	female	M0	N0	Stage I	T1b
TCGA-E2-A15T	52.1	0	65	female	M0	N0	Stage IIA	T2
TCGA-C8-A133	0	0	65	female	M0	N1	Stage IIIA	T3
TCGA-E2-A150	64.5	0	48	female	M0	N0	Stage IIA	T2
TCGA-BH-A18G	4.96667	0	81	female	M0	N0	Stage IA	T1c
TCGA-E9-A227	32.5	0	42	female	M0	N1	Stage IIB	T2
TCGA-LD-A74U	13.4	0	79	female	M0	N3a	Stage IIIC	T3
TCGA-E2-A1BC	16.7	0	63	female	M0	N0	Stage IA	T1c
TCGA-E2-A1L6	54.9333	0	44	female	M0	N1mi	Stage IIA	T1c
TCGA-E9-A22D	41.6	0	38	female	M0	N0	Stage IIA	T2
TCGA-AQ-A04J	27.3	0	45	female	M0	N0 (i+)	Stage IIA	T2
TCGA-EW-A1PD	14.1333	0	61	male	M0	N1a	Stage IIA	T1c
TCGA-A1-A0SI	21.1667	0	52	female	M0	N1a	Stage IIB	T2
TCGA-A1-A0SN	39.8667	0	50	female	MX	N1	Stage IIA	T1c
TCGA-E2-A574	39.3	0	44	female	M0	N0	Stage IIA	T2
TCGA-E2-A1LH	108.233	0	59	female	M0	N0	Stage I	T1c
TCGA-B6-A0WT	191.3	0	61	female	M0	N1	Stage IIB	T2
TCGA-AO-A0JE	77.8333	0	53	female	M0	N2a	Stage IIIA	T2
TCGA-E9-A229	38.2667	0	37	female	M0	N0	Stage IA	T1c
TCGA-A2-A0EO	81.4	0	54	female	M0	N0 (i-)	Stage IA	T1
TCGA-D8-A145	13.6667	0	80	female	M0	N1a	Stage IIA	T1c
TCGA-AO-A1KT	18.0333	0	78	female	M0	N1	Stage IIA	T1
TCGA-S3-AA12	19.1333	0	82	female	MX	N1a	Stage IIIA	T3
TCGA-A2-A1G1	19.4667	0	85	female	M0	N1	Stage IIB	T2
TCGA-C8-A12W	12.8333	0	49	female	M0	N1	Stage IIIB	T4
TCGA-E2-A1IK	60	0	71	female	M0	N1mi	Stage IIA	T1c
TCGA-E2-A1B0	54.3667	0	50	female	M0	N2	Stage IIIA	T2
TCGA-A2-A3XZ	51.0667	0	46	female	M0	N0	Stage I	T1c
TCGA-BH-A0HF	24.2333	0	77	female	M0	N0 (i-)	Stage IA	T1c
TCGA-AN-A0FF	5.73333	0	32	female	M0	N0	Stage IA	T1b
TCGA-AR-A24S	99.2	0	61	female	M0	N0	Stage I	T1
TCGA-A7-A0CG	34.7667	0	78	female	M0	N0 (i-)	Stage IIA	T2
TCGA-BH-A0BV	50.6333	0	78	female	M0	N1a	Stage IIB	T2
TCGA-AR-A1AY	34.2	0	65	female	M0	N0	Stage I	T1
TCGA-A2-A1G0	20.5333	0	49	female	M0	N1a	Stage IIB	T2
TCGA-A1-A0SQ	18.4667	0	45	female	MX	N1	Stage IIB	T2
TCGA-GM-A2DD	76.0667	0	53	female	M0	N0 (i-)	Stage I	T1c
TCGA-AN-A0XW	5.66667	0	36	female	M0	N2	Stage IIIA	T2
TCGA-A2-A0ET	35.5333	0	58	female	M0	N2a	Stage IIIA	T2
TCGA-E9-A22H	41.0667	0	42	female	M0	N1	Stage IIB	T2
TCGA-C8-A135	13.1	0	64	female	M0	N1	Stage IIB	T2
TCGA-AR-A0TP	142.5	0	43	female	M0	N0	Stage IIA	T2
TCGA-EW-A1PH	20.2333	0	52	female	M0	N1a	Stage IIA	T1c
TCGA-EW-A1OX	30.3667	0	43	female	MX	N0	Stage IIA	T2
TCGA-A2-A3XW	57.0667	0	42	female	M0	N1a	Stage IIB	T2
TCGA-AN-A049	0.633333	0	62	female	M0	N0	Stage IIA	T2
TCGA-D8-A27M	13.6667	0	59	female	M0	N0	Stage IA	T1c
TCGA-BH-A0B8	52.3	0	64	female	M0	N0 (i-)	Stage I	T1b
TCGA-E2-A10A	40.9667	0	41	female	M0	N0 (i-)	Stage IIB	T3
TCGA-EW-A1PA	19.1667	0	59	female	M0	N1a	Stage IIB	T2
TCGA-BH-A0BC	32.4667	0	60	female	M0	N3	Stage IIIC	T2
TCGA-AR-A1AH	126.9	0	51	female	M0	N1	Stage IIB	T2
TCGA-EW-A1OV	26.3	0	56	female	MX	N1mi	Stage IIB	T2
TCGA-D8-A1JP	21.3	0	73	female	M0	N0	Stage IA	T1c
TCGA-AO-A0JI	50.9333	0	56	female	M0	N1	Stage IIA	T1c
TCGA-OL-A5RX	29.2667	0	51	female	MX	N0	Stage IA	T1c
TCGA-EW-A1PB	20.2667	0	70	female	MX	N1a	Stage IIIA	T3
TCGA-BH-A0H0	15.3667	0	69	female	M0	N0 (i-)	Stage IA	T1c
TCGA-A7-A0CE	35.8	0	57	female	M0	N0 (i-)	Stage IIA	T2
TCGA-BH-A0B7	85.3	0	42	female	M0	N1a	Stage IIB	T2
TCGA-A2-A0T5	17.7	0	39	female	M0	N0 (i-)	Stage IIA	T2
TCGA-BH-A0HO	2.53333	0	48	female	M0	N1a	Stage IIA	T1c
TCGA-AN-A0XN	0.333333	0	68	female	M0	N2	Stage IIIA	T2
TCGA-BH-A0AY	25.9	0	62	female	M0	N0 (i-)	Stage IIA	T2
TCGA-AR-A1AX	87.6333	0	64	female	M0	N0	Stage I	T1
TCGA-OL-A5RW	36.8667	0	40	female	MX	N1	Stage IIA	T1c
TCGA-BH-A0DO	54.8	0	78	female	M0	N0	Stage I	T1c
TCGA-E2-A10C	40.6667	0	54	female	M0	N1a	Stage IIB	T2
TCGA-E9-A22G	41.3	0	47	female	M0	N0	Stage IIA	T2
TCGA-BH-A0B4	39.7	0	65	male	M0	N2	Stage IIIA	T2
TCGA-D8-A27H	13.2333	0	72	female	M0	N0	Stage IIA	T2
TCGA-AQ-A54N	2.6	0	51	female	M0	N0	Stage IIA	T2
TCGA-D8-A1JD	18.4	0	41	female	M0	N1a	Stage IIB	T2
TCGA-BH-A0BJ	22	0	41	female	M0	N1a	Stage IIB	T2
TCGA-BH-A0E2	14.5	0	49	female	M0	N2a	Stage IIIA	T2
TCGA-S3-AA0Z	20.9667	0	63	female	M0	N1a	Stage IIB	T2
TCGA-A7-A13F	25.5	0	44	female	M0	N1a	Stage IIIA	T3
TCGA-EW-A1P3	53.7	0	48	female	MX	N0	Stage IIA	T2
TCGA-GM-A2DN	103.033	0	58	female	M0	N0 (i-)	Stage IIA	T2
TCGA-AN-A0XS	0.333333	0	63	female	M0	N2	Stage IIIA	T2
TCGA-A8-A090	0	0	74	female	M0	N0	Stage IIA	T2
TCGA-BH-A0BW	79.0333	0	71	female	M0	N0	Stage I	T1c
TCGA-C8-A12L	12.1	0	67	female	M0	N0 (i-)	Stage IIA	T2
TCGA-D8-A1XA	27.9667	0	64	female	M0	N0	Stage IA	T1c
TCGA-A2-A3Y0	51.5333	0	57	female	M0	N1a	Stage IIB	T2
TCGA-D8-A140	13.4333	0	62	female	M0	N1a	Stage IIB	T2
TCGA-BH-A0BA	37.7333	0	51	female	M0	N3a	Stage IIIC	T3
TCGA-AN-A0FJ	8.06667	0	59	female	M1	N2	Stage IV	T2
TCGA-E2-A1B1	88.4333	0	45	female	M0	N1	Stage IIB	T2
TCGA-A8-A09M	33.5333	0	75	female	M0	N3a	Stage IIIC	T2
TCGA-D8-A1JU	14.9	0	51	female	M0	N0	Stage IA	T1c
TCGA-A7-A0DB	33.5667	0	56	female	M0	N0 (i-)	Stage IIA	T2
TCGA-E9-A1NC	40.1	0	61	female	M0	N1	Stage IIB	T2
TCGA-A1-A0SF	48.7667	0	54	female	M0	N0	Stage IIA	T2
TCGA-E2-A15I	56.4	0	44	female	M0	N0	Stage IIA	T2
TCGA-PL-A8LX	0.166667	0	35	female	M1	N1a	Stage IV	T4
TCGA-A8-A08R	1	0	52	female	M0	N1a	Stage IIB	T2
TCGA-A8-A08Z	40.5667	0	76	female	M0	N3a	0	T4b
TCGA-AR-A24V	106.767	0	52	female	M0	N1	Stage IIB	T2
TCGA-AO-A03L	81.4	0	34	female	M0	N2	Stage IIIA	T3
TCGA-A8-A08O	31.4333	0	45	female	M1	N3a	Stage IV	T2
TCGA-E2-A105	43.6	0	79	female	M0	N0 (i-)	Stage IIA	T2
TCGA-BH-A0H9	41.5667	0	69	female	M0	N0 (i-)	Stage IIA	T2
TCGA-E2-A15D	17.5333	0	47	female	M0	N0	Stage IIA	T2
TCGA-WT-AB41	53.7	0	55	female	MX	N1mi	Stage IIB	T2
TCGA-AR-A24Z	100.033	0	57	female	M0	N0	Stage IIA	T2
TCGA-D8-A1XT	16.8667	0	61	female	M0	N1a	Stage IIA	T1c
TCGA-BH-A0B9	52.4	0	44	female	M0	N0 (i-)	Stage IA	T1c
TCGA-GI-A2C8	7.5	0	63	female	MX	N0	Stage IIIB	T4b
TCGA-E9-A1QZ	25.1667	0	61	female	M0	N0	Stage IIA	T2
TCGA-A8-A095	42.5667	0	45	female	M0	N0	Stage I	T1c
TCGA-OL-A5RY	25.0667	0	52	female	MX	N1	Stage IIA	T1c
TCGA-E9-A22A	39.6333	0	74	female	M0	N0	Stage IIA	T2
TCGA-BH-A0DT	80.1	0	41	female	M0	N1a	Stage IIA	T1c
TCGA-AQ-A1H3	32.9667	0	49	female	MX	N3a	Stage IIIC	T2
TCGA-A2-A0CL	100.5	0	37	female	M0	N2a	Stage IIIA	T3
TCGA-E2-A1L7	61.2	0	40	female	M0	N2	Stage IIIA	T2
TCGA-GM-A2DL	117.3	0	50	female	M0	N0 (i-)	Stage I	T1c
TCGA-E9-A1R2	35.4333	0	51	female	MX	N3	Stage IIIC	T2
TCGA-OL-A5RV	35.4	0	43	female	MX	N3	Stage IIIC	T2
TCGA-GM-A3XL	70.2667	0	49	female	M0	N0 (i-)	Stage IIA	T2
TCGA-A8-A097	12.1667	0	65	female	M0	N1	Stage IIB	T2
TCGA-D8-A1JM	19.6667	0	59	female	M0	N1a	Stage IIB	T2
TCGA-AR-A0TQ	99.7	0	27	female	M0	N1	Stage IIIA	T3
TCGA-BH-A0B6	82.7667	0	47	female	M0	N0	Stage I	T1c
TCGA-OL-A66L	43.3667	0	71	female	MX	N0	Stage IA	T1c
TCGA-A8-A08P	31.4333	0	70	female	M0	N2a	Stage IIIA	T2
TCGA-BH-A0HY	51.5	0	60	female	M0	N0	Stage I	T1c
TCGA-AR-A24X	100.133	0	52	female	M0	N0	Stage IIA	T2
TCGA-BH-A0BD	18.4667	0	47	female	M0	N1a	Stage IIA	T1c
TCGA-BH-A0W7	45.4333	0	49	female	M0	N0 (i-)	Stage I	T1c
TCGA-A2-A0T0	17.7667	0	59	female	M0	N1	Stage IIB	T2
TCGA-A2-A1FW	17.6	0	62	female	M0	N2a	Stage IIIA	T3
TCGA-D8-A1JF	12.2	0	79	female	M0	N2a	Stage IIIA	T1c
TCGA-AN-A0XT	0.333333	0	54	female	M0	N2	Stage IIIA	T2
TCGA-E9-A228	42.8333	0	58	female	M0	N1	Stage IIB	T2
TCGA-A8-A09K	30.4	0	68	female	M0	N1	Stage IIA	T1c
TCGA-E9-A1N5	37.3333	0	45	female	M0	N1	Stage IIB	T2
TCGA-A8-A086	13.2	0	59	female	M0	N1a	Stage IIA	T1c
TCGA-S3-AA14	17.6333	0	47	female	cM0 (i+)	N0 (i+)	Stage I	T1
TCGA-AN-A0XU	0.333333	0	54	female	M0	N0	Stage IIA	T2
TCGA-E2-A1IF	37.9333	0	74	female	M0	N0	Stage I	T1c
TCGA-AN-A03Y	0.333333	0	66	female	M0	N0	Stage IIA	T2
TCGA-B6-A0I5	285.2	0	49	female	M0	N1b	Stage IIB	T2
TCGA-AO-A12D	83.8333	0	43	female	M0	N1a	Stage IIA	T1c
TCGA-PL-A8LY	0.266667	0	30	female	M0	N0	Stage IIB	T3
TCGA-AO-A12C	79.0667	0	42	female	M0	N1a	Stage IIB	T2
TCGA-A2-A0CP	93.7667	0	60	female	M0	N0 (i-)	Stage IA	T1c
TCGA-E2-A15J	54.6667	0	51	female	M0	N0	Stage I	T1c
TCGA-AN-A0FD	6.53333	0	71	female	M0	N0	Stage IIA	T2
TCGA-D8-A1Y3	14.3333	0	61	female	MX	N2a	Stage IIIA	T2
TCGA-D8-A1XJ	22.1333	0	76	female	MX	N1a	Stage IIIA	T3
TCGA-BH-A0C0	42.3333	0	62	female	M0	N1a	Stage IIA	T1c
TCGA-LL-A6FQ	2.66667	0	77	female	MX	N2a	Stage IIIA	T2
TCGA-E2-A15H	13.1	0	38	female	M0	N1mi	Stage IIA	T1c
TCGA-C8-A1HG	11.5	0	50	female	M0	N0	Stage IIA	T2
TCGA-A7-A26J	20.9	0	49	female	M0	N0	Stage IIA	T2
TCGA-A2-A0D1	35.0333	0	76	female	M0	N0 (i-)	Stage IIA	T2
TCGA-BH-A0BG	62.3667	0	73	female	M0	N0	Stage I	T1
TCGA-D8-A1XZ	15.5333	0	81	female	MX	N2a	Stage IIIA	T1c
TCGA-BH-A0W4	25.3	0	46	female	M0	N0 (i-)	Stage IIA	T2
TCGA-AR-A24N	101.167	0	54	female	M0	N0	Stage I	T1
TCGA-C8-A12Y	49.2	0	44	female	M0	N1	Stage IIB	T2
TCGA-AN-A0FY	0.333333	0	55	female	M0	N0	Stage IA	T1c
TCGA-LL-A442	29.6333	0	56	female	MX	N0 (i-)	Stage IIA	T2
TCGA-E9-A1RE	47.3	0	74	female	M0	N2	Stage IIIA	T2
TCGA-AN-A0AJ	10.1	0	79	female	M0	N0	Stage IIB	T3
TCGA-AC-A5EH	17.0333	0	76	female	MX	N1mi	Stage IIB	T2
TCGA-AO-A126	110.233	0	39	female	M0	N0 (i-)	Stage IIA	T2
TCGA-A8-A07L	32.5	0	58	female	M0	N1a	Stage IIIA	T3
TCGA-A8-A096	0	0	73	female	M0	N0	Stage IIA	T2
TCGA-A8-A09R	9.1	0	82	female	M0	N1	Stage IIB	T2
TCGA-A7-A5ZW	10.8667	0	47	female	M0	N1a	Stage IIA	T1c
TCGA-B6-A0RG	69.4	0	26	female	M0	N0 (i-)	Stage IIB	T3
TCGA-AO-A12H	41.1333	0	69	female	M0	N0 (i-)	Stage IIA	T2
TCGA-AN-A046	0.333333	0	68	female	M0	N0	Stage IIA	T2
TCGA-AO-A03N	67.7	0	59	female	M0	N1a	Stage IIB	T2
TCGA-AR-A0TU	23.6333	0	35	female	M0	N0	Stage IIA	T2
TCGA-C8-A12T	0	0	43	female	M0	N0	Stage IIA	T2
TCGA-E2-A1IO	61.8333	0	37	female	M0	N0	Stage I	T1c
TCGA-A8-A07E	20.2667	0	81	female	MX	N3a	Stage X	T4b
TCGA-E2-A10E	28.8333	0	64	female	M0	N1a	Stage IIA	T1c
TCGA-AN-A0FW	0.366667	0	67	female	M0	N2	Stage IIIA	T2
TCGA-A8-A084	15.2667	0	81	female	M0	N1a	Stage IIB	T2
TCGA-EW-A1IY	8.6	0	38	female	MX	N0	Stage I	T1c
TCGA-BH-A0B1	38.2667	0	66	female	M0	N1a	Stage IIB	T2
TCGA-AO-A12A	103.733	0	47	female	M0	N0 (i+)	Stage IIA	T2
TCGA-BH-A5J0	23.8333	0	63	female	M0	N0	Stage IA	T1c
TCGA-B6-A1KI	74.5333	0	63	female	M0	N0	Stage I	T1c
TCGA-D8-A1Y0	15.7333	0	65	female	MX	N2a	Stage IIIA	T1c
TCGA-AO-A0JG	26.6	0	49	female	M0	N2a	Stage IIIA	T2
TCGA-E2-A15C	23.1333	0	61	female	M0	N0	Stage I	T1c
TCGA-E2-A154	19.7	0	68	female	M0	N0	Stage I	T1c
TCGA-A2-A3XV	33.2	0	46	female	M0	N0	Stage IIA	T2
TCGA-AN-A0AS	0.333333	0	70	female	M0	N2	Stage IIIA	T2
TCGA-D8-A27L	16.6333	0	49	female	M0	N2a	Stage IIIA	T1c
TCGA-E2-A1BD	37.7667	0	53	female	M0	N0	Stage IIA	T2
TCGA-EW-A1P0	41.7	0	55	female	MX	N1b	Stage IIB	T2
TCGA-EW-A1OY	30.2667	0	63	female	MX	N0	Stage IIA	T2
TCGA-A8-A08A	1	0	89	female	M0	N0	Stage I	T1c
TCGA-OL-A5D8	32.4333	0	40	female	MX	N0	Stage IIB	T3
TCGA-BH-A0DD	82.8667	0	58	male	M0	N1a	Stage IIB	T2
TCGA-EW-A1IZ	18.4667	0	53	female	MX	N2a	Stage IIIA	T2
TCGA-AR-A255	72.0333	0	62	female	M0	N0	Stage I	T1
TCGA-C8-A273	17.1	0	29	female	M0	N1	Stage IIB	T2
TCGA-BH-A0DQ	3.26667	0	42	female	M0	N1	Stage IIB	T2
TCGA-D8-A1XW	43.6333	0	53	female	M0	N0	Stage IIA	T2
TCGA-C8-A130	12.3333	0	52	female	M0	N2	Stage IIIA	T3
TCGA-A8-A09B	12.1667	0	58	female	M0	N1a	Stage IIIB	T4b
TCGA-E2-A10B	38.0333	0	67	female	M0	N1a	Stage IIB	T2
TCGA-A8-A07G	19.2333	0	65	female	M0	N1a	Stage IIA	T1c
TCGA-A2-A0YE	18.4667	0	48	female	M0	N1a	Stage IIB	T2
TCGA-E9-A1NE	36.2667	0	28	female	M0	N1	Stage IIB	T2
TCGA-AN-A0AM	0.166667	0	56	female	M0	N0	Stage IIA	T2
TCGA-B6-A1KF	102.933	0	68	female	M0	N1	Stage IIB	T2
TCGA-B6-A0RI	237.533	0	44	female	M0	N1b	Stage IIIB	T4b
TCGA-E2-A9RU	0	0	90	female	MX	N3a	Stage IIIC	T2
TCGA-A8-A09D	50.7333	0	47	female	M0	N1	Stage IIB	T2
TCGA-AN-A041	0.233333	0	29	female	M0	N1a	Stage IIB	T2
TCGA-AO-A0J7	20.6	0	71	female	M0	N1	Stage IIB	T2
TCGA-AO-A1KQ	62.7333	0	84	male	M0	N1	Stage IIIB	T4
TCGA-AC-A6NO	1.7	0	43	female	MX	N1a	Stage IIB	T2
TCGA-C8-A1HO	12.5	0	34	female	M0	N3	Stage IIIC	T3
TCGA-E2-A1IU	11.2333	0	60	female	M0	N0 (mol+)	Stage IA	T1c
TCGA-E2-A14Q	38.7667	0	50	female	M0	N1mi	Stage IIB	T2
TCGA-BH-A0HI	20.6667	0	78	female	M0	N0 (i-)	Stage IA	T1c
TCGA-S3-A6ZH	21.3667	0	29	female	MX	N3a	Stage IIIC	T3
TCGA-C8-A12O	12.8333	0	50	female	M0	N0 (i-)	Stage IIA	T2
TCGA-LL-A5YO	14.6667	0	50	female	MX	N0	Stage IA	T1b
TCGA-E9-A249	7.23333	0	45	female	M0	N0 (i-)	Stage IIA	T2
TCGA-C8-A138	12.6667	0	54	female	M0	N2	Stage IIIA	T2
TCGA-BH-A0AU	63.8	0	45	female	M0	N0	Stage IIA	T2
TCGA-EW-A1PF	14.6333	0	50	female	M0	N0	Stage IA	T1c
TCGA-A8-A09G	0	0	79	female	M0	N3a	Stage IIIC	T3
TCGA-A7-A0DA	36.1667	0	62	female	M0	N0 (i-)	Stage IIA	T2
TCGA-AO-A03T	70.8	0	42	female	M0	N1a	Stage IIB	T2
TCGA-A8-A07F	19.2333	0	65	female	M0	N1a	Stage IIB	T2
TCGA-S3-AA17	14.1333	0	64	female	cM0 (i+)	N1mi	Stage IIB	T2
TCGA-A2-A0SU	55.4	0	66	female	M0	N0 (i+)	Stage IIA	T2
TCGA-OL-A66O	17.6	0	39	female	MX	N1a	Stage IIB	T2
TCGA-BH-A0EB	24.8333	0	69	female	M0	N0 (i-)	Stage IA	T1c
TCGA-C8-A12M	11.9333	0	70	female	M0	N0 (i-)	Stage IIA	T2
TCGA-A7-A6VW	9.5	0	48	female	M0	N0	Stage IIA	T2
TCGA-D8-A1XB	18.4	0	62	female	M0	N1a	Stage IIB	T2
TCGA-AR-A24M	122	0	38	female	M0	N2	Stage IIIA	T2
TCGA-AN-A0FS	7	0	55	female	M0	N0	Stage IA	T1c
TCGA-EW-A1P6	18.7333	0	64	female	M0	N1a	Stage IIB	T2
TCGA-AO-A0JB	51.4	0	50	female	M0	N1a	Stage IIIA	T3
TCGA-A8-A06N	0	0	66	female	M0	N0	Stage IIIB	T4b
TCGA-A8-A0A9	27.4	0	80	female	M0	N0	Stage IIA	T2
TCGA-A2-A0EV	32.2667	0	80	female	M0	N0 (i-)	Stage IA	T1c
TCGA-E9-A244	0.7	0	54	female	M0	N0 (i-)	Stage IIA	T2
TCGA-D8-A1X6	18.0333	0	80	female	MX	N2a	Stage IIIA	T3
TCGA-D8-A146	21.4333	0	57	female	MX	N0	Stage IIA	T2
TCGA-LL-A73Y	15.9	0	67	female	MX	N0	Stage IA	T1c
TCGA-E2-A15R	57.7333	0	64	female	M0	N1a	Stage IIA	T1c
TCGA-A2-A0YJ	18.8667	0	39	female	M0	N2a	Stage IIIA	T3
TCGA-D8-A147	19.4667	0	45	female	M0	N0	0	T2
TCGA-A8-A085	37.4667	0	44	male	M0	N1a	Stage IIB	T2
TCGA-A2-A4S2	21.4333	0	62	female	M0	N2	Stage IIIA	T3
TCGA-D8-A1J8	14.3667	0	77	female	M0	N1a	Stage IIB	T2
TCGA-E9-A1N9	36.7	0	58	female	M0	N0	Stage IIA	T2
TCGA-E9-A1NH	19.2	0	71	female	M0	N1	Stage IIB	T2
TCGA-A2-A0T7	21.0333	0	51	female	M0	N0 (i+)	Stage IIA	T2
TCGA-A2-A04N	145.133	0	66	female	M0	N0 (i-)	Stage IA	T1c
TCGA-GI-A2C9	111.4	0	58	female	MX	N0	Stage IIB	T3
TCGA-BH-A0DI	30.4	0	63	female	M0	N1a	Stage IIB	T2
TCGA-B6-A408	69.0667	0	55	female	M0	N3a	Stage IIIC	T2
TCGA-AN-A0XV	5.4	0	67	female	M0	N2	Stage IIIA	T2
TCGA-A2-A1FZ	22.7667	0	63	female	M0	N0 (i-)	Stage IIA	T2
TCGA-A2-A4S3	22.2	0	59	female	M0	N1a	Stage IIB	T2
TCGA-C8-A1HN	13.1333	0	56	female	M0	N0	Stage IIA	T2
TCGA-S3-A6ZF	19.0667	0	64	female	M0	N0	Stage IIA	T2
TCGA-AN-A0FZ	0.333333	0	45	female	M0	N2	Stage IIIA	T2
TCGA-A2-A1G4	19.8333	0	71	female	M0	N1a	Stage IIIA	T3
TCGA-C8-A132	12.7667	0	56	female	M0	N1	Stage IIB	T2
TCGA-BH-A0DG	68.0333	0	30	female	M0	N0	Stage IIA	T2
TCGA-BH-A202	26.5	0	60	female	M0	N0	Stage II	T2
TCGA-A8-A09E	49.7333	0	73	female	M0	N1a	Stage IIIB	T4b
TCGA-BH-A0DH	38.5333	0	63	female	M0	N1a	Stage IIB	T2
TCGA-C8-A275	0.0333333	0	56	female	M0	N1	Stage IIA	T1
TCGA-A1-A0SD	14.5667	0	59	female	M0	N0	Stage IIA	T2
TCGA-OL-A5RU	40.6333	0	63	female	MX	N1	Stage IIA	T1c
TCGA-D8-A1JL	20.3667	0	72	female	M0	N0	Stage IIA	T2
TCGA-B6-A402	76.0333	0	47	female	M0	N0 (i-)	Stage I	T1c
TCGA-AO-A1KR	83.7667	0	51	female	M0	N0	Stage IIA	T2
TCGA-AN-A04A	3	0	36	female	M0	N2	Stage IIIA	T2
TCGA-BH-A0DS	2.6	0	71	female	M0	N2a	Stage IIIA	T2
TCGA-C8-A1HE	12.5	0	59	female	M0	N0	Stage IIA	T2
TCGA-E9-A1RI	48.3	0	43	female	M0	N2	Stage IIIA	T1c
TCGA-A8-A07B	43.6	0	69	female	M0	N0	Stage IIA	T2
TCGA-D8-A1JB	56.2667	0	54	female	M0	N1a	Stage IIB	T2
TCGA-A2-A25B	43.0333	0	39	female	M0	N1	Stage IIB	T2
TCGA-AR-A1AU	95.6	0	39	female	M0	N2	Stage IIIA	T2
TCGA-C8-A27A	24.9	0	48	female	M0	N1	Stage IIB	T2
TCGA-A2-A0CX	57.6	0	52	female	M0	N0 (i-)	Stage IIA	T2
TCGA-E2-A15E	21	0	40	female	M0	N1a	Stage IIA	T1c
TCGA-D8-A13Z	21.1667	0	51	female	M0	N2a	0	T2
TCGA-LL-A5YN	14.9	0	46	female	M0	N0 (i-)	Stage IIA	T2
TCGA-A7-A56D	14.9333	0	84	female	M0	N0	Stage IIA	T2
TCGA-BH-A0H6	24.9	0	82	female	M0	NX	Stage I	T1b
TCGA-BH-A0GY	30.7667	0	67	female	M0	N1	Stage IIA	T2
TCGA-E9-A22E	42.3	0	56	female	M0	N2	Stage IIIA	T2
TCGA-A2-A0T1	17.3667	0	55	female	M0	N3	Stage IIIC	T3
TCGA-AR-A0TV	76.2667	0	66	female	M0	N0	Stage IIA	T2
TCGA-3C-AALK	48.2667	0	52	female	M0	N0 (i+)	Stage IA	T1c
TCGA-BH-A0EE	31.4333	0	68	female	M0	N0 (i-)	Stage IIB	T3
TCGA-A2-A0EY	64.1667	0	62	female	M0	N1a	Stage IIB	T2
TCGA-A1-A0SH	47.9	0	39	female	M0	N0 (i-)	Stage IIA	T2
TCGA-A8-A07S	8.1	0	73	female	M0	N0	Stage IIA	T2
TCGA-AC-A5XU	15.1667	0	74	female	MX	N0 (i-)	Stage IIB	T3
TCGA-OL-A5RZ	22.6333	0	57	female	MX	N0	Stage IA	T1b
TCGA-D8-A1JH	14.2	0	56	female	M0	N0	Stage IA	T1c
TCGA-A7-A6VX	10.5667	0	68	female	M0	N0	Stage IIA	T2
TCGA-D8-A1XR	16.0667	0	56	female	M0	N1a	Stage IIB	T2
TCGA-A2-A25E	106.8	0	34	female	M0	N2a	Stage IIIA	T2
TCGA-EW-A1J1	19.1667	0	38	female	M0	N1a	Stage IIB	T2
TCGA-E9-A1N8	34.6333	0	48	female	M0	N0	Stage IIA	T2
TCGA-E9-A1ND	42.2	0	75	female	M0	N1	Stage IIB	T2
TCGA-BH-A18F	33.3667	0	50	female	M0	N0	Stage IIA	T2
TCGA-AR-A1AV	62.1333	0	68	male	M0	N1	Stage IIB	T2
TCGA-3C-AALJ	49.1333	0	62	female	M0	N1a	Stage IIB	T2
TCGA-A2-A0EU	34.7667	0	79	female	M0	N0 (i-)	Stage IA	T1c
TCGA-E2-A1LB	76.8667	0	41	female	M0	N1	Stage IIB	T2
TCGA-D8-A1JI	19.2333	0	54	female	MX	N1a	Stage IIA	T1c
TCGA-A8-A093	18.2	0	61	female	M0	N0	Stage IIA	T2
TCGA-E2-A572	40.2667	0	72	female	M0	N2	Stage IIIA	T2
TCGA-E9-A1RA	45.6333	0	48	female	M0	N0	Stage IA	T1c
TCGA-E2-A1L9	19.9333	0	40	female	M0	N1mi	Stage IIA	T1c
TCGA-C8-A131	13.7	0	82	female	M0	N2	Stage IIIA	T2
TCGA-EW-A2FR	55.7667	0	59	female	MX	N3a	Stage IIIC	T1b
TCGA-A8-A091	33.4667	0	61	female	M0	N0	Stage IIA	T2
TCGA-A8-A08I	12.1667	0	53	female	M0	N0	Stage IIA	T2
TCGA-C8-A12Z	12.7333	0	45	female	M0	N1	Stage IIB	T2
TCGA-E2-A1IN	22.5	0	60	female	M0	N0	Stage I	T1c
TCGA-BH-A0C7	92.2333	0	48	female	M0	N1mi	Stage IIB	T2
TCGA-B6-A1KN	141.1	0	57	female	M0	N1	Stage IIIB	T4b
TCGA-A8-A082	18.3	0	58	female	M0	N1a	Stage IIB	T2
TCGA-E2-A15P	19.8333	0	61	female	M0	N0	Stage IA	T1c
TCGA-D8-A27N	17.3	0	36	female	M0	N2a	Stage IIIA	T2
TCGA-D8-A1JE	19.1667	0	62	female	M0	N1a	Stage IIA	T1c
TCGA-LL-A740	14.7	0	61	female	MX	N0 (i-)	Stage IA	T1c
TCGA-A8-A08G	20.2333	0	41	female	M0	N0	Stage IIA	T2
TCGA-GM-A2DC	84.5	0	57	female	M0	N1a	Stage IIA	T1c
TCGA-A2-A0CQ	89.8333	0	62	female	M0	N0 (i-)	Stage IA	T1
TCGA-AN-A0AR	0.333333	0	55	female	M0	N0	Stage IIA	T2
TCGA-BH-A0HQ	37.3667	0	56	female	M0	N0 (i+)	Stage IIA	T2
TCGA-E2-A155	21.3333	0	58	female	M0	N1a	Stage IIB	T2
TCGA-BH-A0BT	78.8333	0	56	female	M0	N1mi	Stage IIA	T1c
TCGA-BH-A0B0	82.5667	0	56	female	M0	N0	Stage I	T1c
TCGA-AR-A0TW	100.3	0	50	female	M0	N1	Stage IIIA	T3
TCGA-A8-A0AD	38.5667	0	83	female	M0	N0	Stage I	T1c
TCGA-AC-A7VB	8.33333	0	51	female	MX	N1a	Stage IIA	T1c
TCGA-AO-A03V	45.0333	0	41	female	M0	N0 (i-)	Stage I	T1c
TCGA-V7-A7HQ	67.7667	0	75	female	M0	N2a	Stage IIIA	T1c
TCGA-BH-A0BZ	75.1667	0	59	female	M0	N1a	Stage IIIA	T3
TCGA-D8-A1JT	13.5	0	70	female	M0	N0	Stage IIA	T2
TCGA-A2-A0CT	76.3	0	71	female	M0	N0 (i-)	Stage IIA	T2
TCGA-AN-A0FK	7.1	0	88	female	M0	N0	Stage IIIB	T4
TCGA-AO-A0JL	56.1	0	59	female	M0	N2a	Stage IIIA	T2
TCGA-EW-A6SD	33.6667	0	32	female	M0	N1a	Stage IIB	T2
TCGA-D8-A1XG	14.9333	0	86	female	M0	N1a	Stage IIIB	T4b
TCGA-D8-A27R	10.2333	0	41	female	M0	N3a	Stage IIIC	T2
TCGA-AN-A0XO	12.5	0	59	female	M0	N2	Stage IIIA	T2
TCGA-C8-A12P	11.9333	0	55	female	M0	N1	Stage IIB	T2
TCGA-E2-A153	23.5667	0	51	female	M0	N1a	Stage IIB	T2
TCGA-A2-A04Y	36.6333	0	53	female	M0	N1mi	Stage IIB	T2
TCGA-E9-A24A	24.9	0	69	female	M0	N1	Stage IIA	T1c
TCGA-A8-A06Q	1.03333	0	63	female	M0	N2	Stage IIIA	T3
TCGA-AO-A0JA	21.8333	0	36	female	M0	N3	Stage IIIC	T2
TCGA-AC-A23C	19.5	0	62	female	MX	N1	Stage IIB	T2
TCGA-GM-A2DH	73.1	0	58	female	M0	N0 (i+)	Stage I	T1c
TCGA-BH-A0BR	77.6667	0	59	female	M0	N0	Stage I	T1c
TCGA-E9-A1RD	1.13333	0	67	female	M0	N0	Stage IIA	T2
TCGA-A8-A06P	13.2	0	63	female	M0	N2a	Stage IIIA	T1c
TCGA-AO-A0J6	38	0	61	female	M0	N0 (i-)	Stage IIA	T2
TCGA-A8-A079	9.13333	0	69	female	M0	N3	Stage IIIB	T4b
TCGA-A2-A0D3	62.4333	0	42	female	M0	N0 (i-)	Stage IA	T1c
TCGA-A2-A25C	17.4333	0	50	female	M0	N1a	Stage IIB	T2
TCGA-E2-A15K	9.16667	0	58	female	M0	N1a	Stage IIB	T2
TCGA-D8-A1XL	20.2	0	34	female	MX	N1a	Stage IIB	T2
TCGA-AR-A24P	2.8	0	47	female	M0	N0	Stage I	T1
TCGA-AN-A0AK	7.46667	0	76	female	M0	N0	Stage IIA	T2
TCGA-A8-A08C	29.3667	0	65	female	M0	N0	Stage IIA	T2
TCGA-C8-A12N	11.9333	0	58	female	M0	N0 (i-)	Stage IIA	T2
TCGA-AO-A0JM	72.8	0	40	female	M0	N1	Stage IIB	T2
TCGA-A7-A13D	32.1667	0	46	female	M0	N0 (i-)	Stage IIA	T2
TCGA-A2-A0EQ	80.8667	0	64	female	M0	N0 (i-)	Stage IIA	T2
TCGA-BH-A0HA	53.7	0	31	female	M0	N0 (i-)	Stage I	T1c
TCGA-C8-A278	9.9	0	61	female	M0	N2	Stage IIIA	T2
TCGA-C8-A12U	12.8333	0	46	female	M0	N1	Stage IIB	T2
TCGA-AR-A1AP	95.2	0	80	female	M0	N0	Stage I	T1
TCGA-C8-A274	16.9333	0	63	female	M0	N0	Stage IIA	T2
TCGA-D8-A1XY	16.7667	0	74	female	MX	N0	Stage IIA	T2
TCGA-AQ-A04H	25.1333	0	61	female	MX	N2a	Stage IIIA	T2
TCGA-E2-A15G	18.4667	0	76	female	M0	N0	Stage IIA	T2
TCGA-LL-A7T0	12.5333	0	70	female	M0	N1a	Stage IIB	T2
TCGA-A8-A083	0	0	67	female	M0	N0	Stage IIB	T3
TCGA-AN-A0FT	7.13333	0	63	female	M0	N1	Stage IIB	T2
TCGA-BH-A0HK	5.93333	0	81	female	M0	N1	Stage IIB	T2
TCGA-A2-A0D4	25.5667	0	37	female	M0	N1a	Stage IIB	T2
TCGA-E2-A14V	34.7333	0	53	female	M0	N1	Stage IIB	T2
TCGA-B6-A0RE	259.233	0	61	female	M0	N0 (i-)	Stage X	TX
TCGA-D8-A27E	17.6667	0	66	female	M0	N0	Stage IA	T1c
TCGA-A8-A06O	13.2	0	60	female	M0	N0	Stage I	T1c
TCGA-E2-A109	47.2333	0	64	female	M0	N0 (i-)	Stage IIA	T2
TCGA-AN-A04C	1.8	0	51	female	M0	N1	Stage IIB	T2
TCGA-A8-A08F	33.4667	0	59	female	M0	N3a	Stage IIIC	T2
TCGA-A8-A06Z	1.03333	0	84	female	M0	N0	Stage IIB	T3
TCGA-EW-A1P5	23.4333	0	77	female	M0	N1a	Stage IIB	T2
TCGA-BH-A0EI	64.2	0	51	female	M0	N1a	Stage IIA	T1c
TCGA-BH-A0HB	26.8667	0	55	female	M0	N0 (i-)	Stage IA	T1c
TCGA-3C-AALI	133.5	0	50	female	M0	N1a	Stage IIB	T2
TCGA-D8-A1X5	18.8333	0	81	female	MX	N3a	Stage IIIC	T2
TCGA-D8-A1JG	53.7333	0	62	female	M0	N0	Stage IIA	T2
TCGA-E2-A1IE	78.7333	0	61	female	M0	N1	Stage IIB	T2
TCGA-D8-A1J9	17.7333	0	48	female	M0	N0	Stage IA	T1c
TCGA-D8-A1JJ	20.3667	0	54	female	M0	N0	Stage IIA	T2
TCGA-BH-A0W3	24.2667	0	58	female	M0	N1a	Stage IIA	T1c
TCGA-B6-A0RN	266.933	0	60	female	M0	N0 (i-)	Stage IA	T1c
TCGA-E9-A1R4	6.2	0	66	female	M0	N0	Stage IA	T1c
TCGA-GM-A2DB	80.2	0	62	female	M0	N0 (i-)	Stage IIA	T2
TCGA-AR-A24K	51.6	0	46	female	M0	N0	Stage IIA	T2
TCGA-A2-A04X	56.2	0	34	female	M0	N0 (i-)	Stage IIA	T2
TCGA-AO-A1KP	98.4333	0	77	female	M0	N1	Stage IIA	T1
TCGA-A8-A07I	14.2	0	69	female	M0	N2a	Stage IIIA	T2
TCGA-A8-A09A	10.1333	0	40	female	M0	NX	Stage X	T2
TCGA-AR-A0U3	136	0	59	female	M0	N1	Stage IIB	T2
TCGA-B6-A0RO	164.3	0	71	female	M0	N1a	Stage IIIB	T4
TCGA-A8-A07W	10.1333	0	76	female	M1	NX	Stage IV	T2
TCGA-A8-A07P	11.1333	0	68	female	M0	N1	Stage IIB	T2
TCGA-E9-A1R6	11.3	0	63	female	M0	N0	Stage IIA	T2
TCGA-B6-A0IA	279.7	0	51	female	M0	N0 (i-)	Stage IIA	T2
TCGA-BH-A0GZ	10.9333	0	62	female	M0	N1a	Stage IIA	T1c
TCGA-AR-A250	90.2333	0	58	female	M0	N0	Stage IIA	T2
TCGA-EW-A1OZ	40.9667	0	56	female	M0	N0 (i-)	Stage IIA	T2
TCGA-E2-A156	24.2	0	61	female	M0	N0	Stage I	T1c
TCGA-OL-A6VR	40.6667	0	48	female	MX	N0	Stage IA	T1b
TCGA-D8-A27P	1.63333	0	64	female	M0	N0	Stage IA	T1c
TCGA-BH-A0DZ	16.5	0	43	female	M0	N1a	Stage IIB	T2
TCGA-E2-A15A	23.6667	0	45	female	M0	N3a	Stage IIIC	T2
TCGA-A8-A06T	53.8	0	75	female	M0	N1a	Stage IIIA	T3
TCGA-E9-A1RF	6.66667	0	68	female	M0	N2	Stage IIIA	T2
TCGA-BH-A0HX	27.6333	0	54	female	M0	N1a	Stage IIB	T2
TCGA-E9-A1NI	10	0	51	female	M0	N0	Stage IIA	T2
TCGA-E2-A15S	14.2667	0	34	female	M0	N1	Stage IIB	T2
TCGA-E9-A1R5	3.06667	0	63	female	M0	N0	Stage IA	T1c
TCGA-C8-A1HI	11.4333	0	40	female	M0	N2	Stage IIIA	T2
TCGA-A7-A2KD	22.6333	0	53	female	MX	N2a	Stage IIIA	T2
TCGA-E2-A570	31.0333	0	47	female	M0	N1mi	Stage IB	T1c
TCGA-A1-A0SM	8.06667	0	77	male	M0	N0 (i-)	Stage IIA	T2
TCGA-A8-A06Y	26.3667	0	66	female	M0	N0	Stage IIA	T2
TCGA-AQ-A04L	131.9	0	48	female	MX	N0 (i-)	Stage IIA	T2
TCGA-C8-A1HK	12.2	0	53	female	M0	N1	Stage IIB	T2
TCGA-D8-A1XF	15.4333	0	45	female	M0	N0	Stage IIA	T2
TCGA-A7-A26H	24.1333	0	72	female	M0	N1a	Stage IIA	T1
TCGA-E9-A247	39.5333	0	59	female	M0	N0 (i-)	Stage IA	T1c
TCGA-E9-A1R7	48.9	0	64	female	M0	N0	Stage IIA	T2
TCGA-A7-A0CH	35.9667	0	79	female	M0	N0 (i-)	Stage IIA	T2
TCGA-A8-A07Z	45.7	0	85	female	M0	N0	Stage IIA	T2
TCGA-E9-A1RG	21.5667	0	62	female	M0	N2	Stage IIIA	T1c
TCGA-C8-A137	12.6333	0	34	female	M0	N1	Stage IIB	T2
TCGA-D8-A1JA	16.7333	0	60	female	M0	NX	0	T4b
TCGA-D8-A1JC	16	0	59	female	M0	N2a	Stage IIIA	T2
TCGA-EW-A1PC	6.23333	0	66	female	MX	N0 (i-)	Stage IIB	T3
TCGA-S3-AA11	14.0333	0	67	female	M0	N0	Stage IIA	T2
TCGA-AN-A0XP	0.3	0	69	female	M0	N2	Stage IIIA	T2
TCGA-B6-A0WZ	209.733	0	50	female	M0	N1b	Stage II	T2
TCGA-E9-A1RH	47.2333	0	63	female	M0	N0	Stage IIA	T2
TCGA-E9-A1R3	2.6	0	70	female	M0	N3	Stage IIIC	T2
TCGA-E2-A56Z	8.4	0	69	female	M0	N1a	Stage IIB	T2
TCGA-C8-A26Y	0	0	90	female	M0	N0	Stage IIA	T2
TCGA-A8-A081	0	0	80	female	M0	N0	Stage IIA	T2
TCGA-A2-A0CW	109.433	0	67	female	M0	N1a	Stage IIB	T2
TCGA-D8-A13Y	57.6	0	52	female	M0	N0	Stage IA	T1c
TCGA-A7-A0DC	30.2	0	63	female	M0	N0 (i-)	Stage IA	T1c
TCGA-E2-A1LA	24.9333	0	59	female	M0	N1a	Stage IIA	T1c
TCGA-A8-A094	0	0	75	female	M0	N0	Stage IIA	T2
TCGA-A8-A092	31.4	0	48	female	M0	N2a	Stage IIIA	T2
TCGA-E9-A1NA	37.0667	0	58	female	M0	N0	Stage IIA	T2
TCGA-A8-A09I	45.7	0	84	female	M0	N0	Stage IIA	T2
TCGA-D8-A1X9	24.2333	0	66	female	M0	N1a	Stage IIB	T2
TCGA-BH-A0H7	23.4	0	65	female	M0	N2a	Stage IIIA	T1c
TCGA-AO-A0J3	21.7	0	67	female	M0	N1b	Stage IIB	T2
TCGA-E9-A22B	38.9	0	71	female	M0	N0	Stage IA	T1c
TCGA-C8-A1HM	12.5	0	74	female	M0	N0	Stage IIA	T2
TCGA-5T-A9QA	10.1	0	52	female	MX	NX	Stage IIA	T2
TCGA-E2-A15O	9.63333	0	89	female	M0	NX	Stage I	T1c
TCGA-A2-A0YG	22.2	0	63	female	M0	N3a	Stage IIIC	T2
TCGA-BH-A6R8	9.76667	0	46	female	M0	N0	Stage IIA	T2
TCGA-E2-A14O	45.3	0	76	female	M0	N1a	Stage IIIA	T3
TCGA-AN-A0FV	0.333333	0	58	female	M0	N0	Stage IIA	T2
TCGA-E2-A14T	77.0333	0	52	female	M0	N0	Stage IIA	T2
TCGA-AR-A1AS	38.3333	0	54	female	M0	N1	Stage IIB	T2
TCGA-BH-A0E0	4.46667	0	38	female	M0	N3a	Stage IIIC	T3
TCGA-A7-A13G	23.9333	0	79	female	MX	N0	Stage IIA	T2
TCGA-EW-A6S9	15.4333	0	34	female	M0	N1	Stage IIA	T1c
TCGA-A8-A099	10.1333	0	76	female	MX	N3a	Stage X	T4b
TCGA-A8-A08B	38.5333	0	52	female	M0	N0	Stage IIA	T2
TCGA-A2-A0CY	55.7667	0	63	female	M0	N1	Stage IIB	T2
TCGA-B6-A0IO	168.067	0	66	female	M0	N0 (i-)	Stage IIA	T2
TCGA-A8-A08S	33.4667	0	71	female	M0	N1	Stage IIA	T1c
TCGA-AQ-A1H2	15.8333	0	84	female	MX	N2a	Stage IIIA	T2
TCGA-BH-A0HN	17.2	0	67	female	M0	N0 (i-)	Stage IA	T1c
TCGA-BH-A0HW	52.0333	0	62	female	M0	N0 (i-)	Stage IA	T1c
TCGA-AR-A24R	114.333	0	45	female	M0	N2	Stage IIIA	T1
TCGA-E2-A152	70.9333	0	56	female	M0	N0	Stage I	T1c
TCGA-C8-A26V	20.5333	0	47	female	M0	N2	Stage IIIA	T3
TCGA-BH-A0E7	45.4333	0	79	female	M0	N1a	Stage IIB	T2
TCGA-C8-A26Z	15.6667	0	59	female	M0	N0	Stage IIA	T2
TCGA-E9-A1RC	40.8	0	56	female	M0	N3	Stage IIIC	T4b
TCGA-D8-A1XU	13.1667	0	56	female	M0	N0	Stage IA	T1c
TCGA-AN-A0XR	0.333333	0	55	female	M0	N2	Stage IIIA	T2
TCGA-E2-A14W	32.4667	0	78	male	M0	N0	Stage IIA	T2
TCGA-A8-A06R	18.2333	0	69	female	M0	N1a	Stage IIB	T2
TCGA-A8-A09N	1.03333	0	57	female	M0	N3a	Stage IIIC	T2
TCGA-UL-AAZ6	17.2667	0	73	female	MX	N0	Stage IIA	T2
TCGA-A7-A4SF	18.1667	0	54	female	M0	N0	Stage IIA	T2
TCGA-A8-A076	54.7333	0	66	female	M0	N0	Stage IIA	T2
TCGA-AQ-A54O	33.3667	0	51	male	M0	N0	Stage IIA	T2
TCGA-AN-A03X	0.333333	0	74	female	M0	N0	Stage IIA	T2
TCGA-A2-A3XY	36.4333	1	49	female	M0	N1a	Stage IIB	T2
TCGA-GM-A2DA	219.767	1	46	female	M0	N1b	Stage IIB	T2
TCGA-B6-A3ZX	38.4	1	50	female	M1	N1	Stage IV	T3
TCGA-BH-A1EW	56.4667	1	38	female	M0	N1b	Stage IIA	T2
TCGA-BH-A1F0	26.1667	1	80	female	M0	N1c	Stage IIA	T1a
TCGA-AR-A1AR	17.4667	1	50	female	M0	N2	Stage IIIA	T1
TCGA-BH-A18Q	56.4	1	56	female	M0	N1b	Stage IIB	T2
TCGA-A2-A0CM	25.1333	1	40	female	M0	N0 (i-)	Stage IIA	T2
TCGA-BH-A1F6	98.8333	1	51	female	MX	N2a	0	T4d
TCGA-BH-A1FU	56.2667	1	44	female	M0	N0	Stage IA	T1c
TCGA-B6-A0X7	59.3667	1	62	female	MX	NX	Stage X	T1c
TCGA-E2-A14Z	18.7667	1	64	female	M0	N0	Stage I	T1c
TCGA-BH-A18V	51.8667	1	48	female	M0	N1b	Stage IIB	T2
TCGA-BH-A208	58.6333	1	48	female	M0	N1b	Stage IIB	T2
TCGA-A2-A3XX	47.9667	1	49	female	M0	N0	Stage IIA	T2
TCGA-BH-A1FH	34.4667	1	47	female	M1	N1b	Stage IV	T2
TCGA-A2-A3XS	34.4	1	62	female	M0	N2a	Stage IIIA	T1
TCGA-BH-A1EU	42.8667	1	83	female	M0	N0	Stage I	T1
TCGA-B6-A0I6	33.0333	1	49	female	M0	N1	Stage IIA	T1c
TCGA-AO-A03P	97.0333	1	54	female	M0	N1	Stage IIB	T2
TCGA-BH-A0BF	44.1333	1	56	female	M0	N1mi	Stage IIB	T2
TCGA-AR-A256	95.1333	1	45	female	M0	N0	Stage IIA	T2
TCGA-E9-A1NG	26.2	1	62	female	M0	N0	Stage IIA	T2
TCGA-BH-A1FB	122.3	1	60	female	M0	N1b	Stage IIB	T2
TCGA-BH-A0EA	33.0333	1	72	female	M0	N1a	Stage IIA	T1c
TCGA-B6-A0RS	102.1	1	38	female	M0	N0 (i-)	Stage IIA	T2
TCGA-GM-A2D9	60.4	1	69	female	M0	N0 (i-)	Stage I	T1c
TCGA-B6-A0X1	248.5	1	48	female	M1	N1	0	T2
TCGA-E9-A1RB	32.5333	1	40	female	M0	N0	Stage IIA	T2
TCGA-B6-A409	19.1	1	44	female	M0	N2a	Stage IIIA	T1c
TCGA-BH-A1ET	84	1	55	female	M0	N0	Stage I	T1
TCGA-A2-A04V	64	1	39	female	M0	N0 (i-)	Stage IIA	T2
TCGA-BH-A1FD	33.6333	1	68	female	M0	N0	Stage I	T1c
TCGA-AR-A24L	95.5333	1	26	female	M0	N1	Stage IIB	T2
TCGA-BH-A1EO	93.2667	1	68	female	M0	N1	Stage IIA	T1c
TCGA-B6-A0WS	98.8333	1	58	female	MX	NX	Stage X	T1c
TCGA-BH-A0BP	76.5333	1	76	female	M0	N0	Stage I	T1c
TCGA-B6-A0WY	115.367	1	40	female	M0	N1b	Stage IIIA	T3
TCGA-AO-A0J5	26.4	1	48	female	M1	N1a	Stage IV	T4
TCGA-BH-A18M	73.5667	1	39	female	M0	N1	Stage IIIA	T3
TCGA-E9-A245	0	1	47	female	M0	N1	Stage IIB	T2
TCGA-UU-A93S	3.86667	1	63	female	M1	N3b	Stage IV	T4d
TCGA-E2-A1LK	8.86667	1	84	female	M0	N3a	Stage IIIC	T4b
TCGA-AR-A0TZ	108.733	1	43	female	M1	N2	0	T2
TCGA-A2-A0SW	45.5	1	82	female	M1	N2	Stage IV	T2
TCGA-BH-A1FE	75.7667	1	31	female	M0	N1	Stage IIB	T2
TCGA-BH-A204	84.4667	1	80	female	M0	N1b	Stage IIB	T2
TCGA-A2-A0CU	5.26667	1	73	female	M0	N0 (i+)	Stage IIA	T2
TCGA-B6-A0RP	104.2	1	73	female	M0	N1b	0	T2
TCGA-A2-A04P	18.2667	1	36	female	M0	N3c	Stage IIIC	T2
TCGA-B6-A0RM	79.1	1	57	female	MX	NX	Stage X	TX
TCGA-BH-A18K	92.1	1	46	female	M0	N0	Stage I	T1
TCGA-BH-A18T	7.46667	1	70	female	M0	N0	Stage IIA	T2
TCGA-AQ-A0Y5	5.73333	1	70	female	MX	N2a	Stage IIIA	T2
TCGA-E2-A1LE	29.3	1	71	female	M0	N3a	Stage IIIC	T2
TCGA-BH-A1ES	115.4	1	35	female	M0	N1a	Stage IIB	T2
TCGA-B6-A0IN	85.7667	1	45	female	MX	NX	Stage X	T1c
TCGA-AR-A0TR	5.33333	1	68	female	M0	N1	Stage IIB	T2
TCGA-B6-A0X5	69.9	1	61	female	M0	N1b	Stage IIB	T2
TCGA-AO-A03O	82.7667	1	69	female	M0	N0 (i-)	Stage IIA	T2
TCGA-LL-A73Z	7.56667	1	55	female	M1	NX	Stage IV	T1c
TCGA-BH-A1FL	55.7667	1	69	female	M0	N1b	Stage IIB	T2
TCGA-BH-A18N	15.6	1	88	female	M0	N1b	Stage IIA	T2
TCGA-BH-A1FN	73.0667	1	34	female	M0	N0	Stage IIA	T2
TCGA-OL-A5D6	36.8	1	71	female	MX	N0	Stage IIA	T2
TCGA-E2-A1B4	33.4667	1	74	female	M0	N2a	Stage IIIA	T1c
TCGA-A8-A08L	1	1	89	female	M0	N2a	Stage IIIA	T3
TCGA-BH-A1EN	70.9	1	78	female	M0	NX	Stage IIA	T2
TCGA-AR-A0TY	56.6333	1	54	female	M0	N0	Stage IIA	T2
TCGA-A8-A06X	31.4333	1	77	female	M0	N0	Stage IIB	T3
TCGA-BH-A203	39.1333	1	78	female	M0	N1b	Stage IIB	T2
TCGA-BH-A18J	20.4	1	56	female	M1	N2	Stage IV	T4b
TCGA-BH-A18L	27.0333	1	50	female	M0	N1mi	Stage IIIA	T3
TCGA-B6-A0X4	28.6667	1	62	female	M0	N1b	Stage IIB	T2
TCGA-BH-A18U	52.1	1	72	female	M0	N2a	Stage IIIA	T2
TCGA-B6-A0IB	131.367	1	64	female	M1	N3	Stage IV	T3
TCGA-E9-A226	34.9333	1	45	female	M0	N2	Stage IIIA	T2
TCGA-D8-A1Y1	10.0667	1	80	female	MX	N1a	Stage IIIA	T3
TCGA-A8-A08T	113.633	1	64	female	M1	N1a	Stage IV	T2
TCGA-A7-A13E	20.4667	1	62	female	MX	N1	Stage IIB	T2
TCGA-BH-A1FR	54.7333	1	73	female	M0	N1a	Stage IIIB	T4b
TCGA-A2-A3XU	30.4	1	35	female	M0	N1mi	Stage IIB	T2
TCGA-A2-A0YT	24.1	1	56	female	M0	N2a	Stage IIIB	T4b
TCGA-BH-A1F5	90.4	1	62	female	M0	N1a	Stage IIA	T1c
TCGA-EW-A1P8	7.96667	1	58	female	M0	N3b	Stage IIIC	T2
TCGA-A2-A0T2	8.5	1	66	female	M1	N3	Stage IV	T3
TCGA-E9-A1N6	22.6	1	52	female	M0	N1	Stage IIB	T2
TCGA-B6-A0RL	82.3	1	60	female	M0	N0 (i-)	Stage IIA	T2
TCGA-B6-A0IM	129.1	1	75	female	M0	N0 (i-)	Stage IIB	T3
TCGA-A2-A0SV	27.5	1	63	female	M1	N2a	Stage IV	T2
TCGA-B6-A0RH	215.2	1	51	female	M0	N0 (i-)	Stage IIA	T2
TCGA-B6-A0IK	19.0333	1	63	female	M0	N1	Stage IIIB	T4
TCGA-BH-A1FM	46.2667	1	44	female	M0	N2	Stage IIIA	T2
TCGA-E9-A1NF	35.7333	1	60	female	M0	N0	Stage IIA	T2
TCGA-C8-A12Q	12.8333	1	78	female	M0	N2	Stage IIIA	T1
TCGA-BH-A1EY	17.9333	1	79	female	M0	N0	Stage IIA	T2
TCGA-BH-A1EV	12.1667	1	45	female	M0	N1b	Stage IIIA	T3
TCGA-BH-A1EX	50.2667	1	67	female	M0	N1b	Stage IIB	T2
TCGA-A2-A0CS	78.2667	1	73	female	M1	N3a	Stage IV	T4b
TCGA-BH-A18P	30.7	1	60	female	M0	N0	Stage I	T1
TCGA-AC-A62V	11.6	1	58	male	M1	N1a	Stage IV	T2
TCGA-BH-A18S	66.9667	1	79	female	M0	N0	Stage I	T1c
TCGA-BH-A1FJ	64.2333	1	66	female	M0	N1b	Stage IIIA	T3
TCGA-B6-A0IG	148.533	1	50	female	M0	N1b	Stage IIB	T2
TCGA-B6-A0WW	18.6	1	58	female	MX	N1b	Stage X	T2
TCGA-BH-A18R	38.0667	1	50	female	M0	N1	Stage IIA	T2b
TCGA-A8-A06U	29.4333	1	80	female	M0	N1a	Stage IIB	T2
TCGA-BH-A1F8	0.0333333	1	90	female	M0	N2	Stage IIIB	T4b
TCGA-B6-A0I8	24.9667	1	46	female	M0	NX	Stage X	T1
TCGA-BH-A1FG	19.2333	1	88	female	M0	NX	Stage I	T1c
TCGA-B6-A0I9	12.0667	1	62	female	M1	NX	Stage IV	T3
TCGA-AC-A23H	0	1	90	female	M0	NX	Stage IIA	T2
TCGA-AR-A0U2	85.0333	1	47	female	M0	N2	Stage IIIA	T2
TCGA-B6-A0WV	80.5667	1	67	female	M0	N1b	Stage IIB	T2
TCGA-B6-A0I1	78.7	1	73	female	M0	N0	Stage IIA	T2

## Sheet: lncRNA list
ENSG00000243485	MIR1302-2HG
ENSG00000237613	FAM138A
ENSG00000238009	AL627309.1
ENSG00000239945	AL627309.3
ENSG00000239906	AL627309.2
ENSG00000241860	AL627309.5
ENSG00000241599	AL627309.4
ENSG00000286448	AP006222.2
ENSG00000236601	AL732372.1
ENSG00000235146	AC114498.1
ENSG00000229905	AL669831.2
ENSG00000237491	LINC01409
ENSG00000177757	FAM87B
ENSG00000228794	LINC01128
ENSG00000225880	LINC00115
ENSG00000288531	AL669831.7
ENSG00000230368	FAM41C
ENSG00000272438	AL645608.6
ENSG00000230699	AL645608.2
ENSG00000241180	AL645608.4
ENSG00000223764	LINC02593
ENSG00000272512	AL645608.7
ENSG00000224969	AL645608.1
ENSG00000242590	AL645608.5
ENSG00000273443	AL645608.8
ENSG00000285812	AL390719.3
ENSG00000223823	LINC01342
ENSG00000272141	AL390719.2
ENSG00000205231	TTLL10-AS1
ENSG00000260179	AL162741.1
ENSG00000230415	LINC01786
ENSG00000240731	AL139287.1
ENSG00000224870	MRPL20-AS1
ENSG00000272455	MRPL20-DT
ENSG00000225905	AL391244.1
ENSG00000225285	LINC01770
ENSG00000215014	AL645728.1
ENSG00000286989	AL691432.4
ENSG00000272106	AL691432.2
ENSG00000272004	FO704657.1
ENSG00000268575	AL031282.2
ENSG00000231050	AL109917.1
ENSG00000233542	AL391845.2
ENSG00000226969	AL391845.1
ENSG00000271806	AL590822.2
ENSG00000182873	PRKCZ-AS1
ENSG00000234396	AL590822.1
ENSG00000287356	AL590822.3
ENSG00000272161	AL589739.1
ENSG00000272420	AL513477.2
ENSG00000224387	AL139246.1
ENSG00000229393	AL139246.4
ENSG00000272449	AL139246.5
ENSG00000238164	TNFRSF14-AS1
ENSG00000228037	AL139246.3
ENSG00000237058	MMEL1-AS1
ENSG00000285945	AC242022.2
ENSG00000283259	AC242022.1
ENSG00000233234	AL592464.2
ENSG00000287396	AL592464.3
ENSG00000231630	AL592464.1
ENSG00000284745	AL589702.1
ENSG00000177133	PRDM16-DT
ENSG00000226286	AL008733.1
ENSG00000272235	AL590438.1
ENSG00000287828	AL354743.2
ENSG00000286518	AL354743.1
ENSG00000272088	AL512413.1
ENSG00000238260	AL513320.1
ENSG00000227589	TP73-AS3
ENSG00000235131	TP73-AS2
ENSG00000272153	AL365330.1
ENSG00000236423	LINC01134
ENSG00000233304	LINC01346
ENSG00000226374	LINC01345
ENSG00000284668	LINC02780
ENSG00000284703	AL805961.1
ENSG00000235054	LINC01777
ENSG00000284694	AL355602.1
ENSG00000227169	Z98747.1
ENSG00000232596	LINC01646
ENSG00000287586	Z98886.1
ENSG00000284739	BX005132.1
ENSG00000284674	LINC02781
ENSG00000231510	LINC02782
ENSG00000284616	AL139823.1
ENSG00000284692	Z98259.3
ENSG00000284666	Z98259.2
ENSG00000260972	Z98259.1
ENSG00000236948	AL365255.1
ENSG00000226944	RNF207-AS1
ENSG00000225077	LINC00337
ENSG00000271746	AL031848.2
ENSG00000231868	AL031848.1
ENSG00000228750	LINC01672
ENSG00000284744	AL591163.1
ENSG00000237436	CAMTA1-DT
ENSG00000237365	AL512330.1
ENSG00000237402	CAMTA1-IT1
ENSG00000237728	CAMTA1-AS2
ENSG00000225126	CAMTA1-AS1
ENSG00000270171	AL359881.3
ENSG00000270035	AL359881.2
ENSG00000269978	AL359881.1
ENSG00000269925	Z98884.2
ENSG00000236266	Z98884.1
ENSG00000284747	AL034417.4
ENSG00000284716	AL034417.3
ENSG00000238290	AL034417.2
ENSG00000227634	LINC01714
ENSG00000233645	AL358876.2
ENSG00000232912	RERE-AS1
ENSG00000228423	AL357552.2
ENSG00000230679	ENO1-AS1
ENSG00000228526	MIR34AHG
ENSG00000234546	LNCTAM34A
ENSG00000284652	BX323043.1
ENSG00000284693	LINC02606
ENSG00000235263	AL928921.1
ENSG00000179840	PIK3CD-AS1
ENSG00000231789	PIK3CD-AS2
ENSG00000223989	AL357140.1
ENSG00000285701	AL357140.4
ENSG00000228150	AL357140.2
ENSG00000241326	AL603962.1
ENSG00000284735	AL139424.3
ENSG00000284642	AL139424.2
ENSG00000271989	AL139424.1
ENSG00000203469	AL354956.1
ENSG00000287727	AL139423.2
ENSG00000272078	AL139423.1
ENSG00000271895	AL109811.2
ENSG00000226849	AL109811.1
ENSG00000230337	EXOSC10-AS1
ENSG00000225602	MTOR-AS1
ENSG00000284646	AL031291.1
ENSG00000285833	AL590989.1
ENSG00000235643	LINC01647
ENSG00000284708	AL031731.1
ENSG00000177553	C1orf167-AS1
ENSG00000285646	AL021155.4
ENSG00000287384	AL096840.2
ENSG00000285604	AL357835.1
ENSG00000229484	LINC02766
ENSG00000272482	AC254633.1
ENSG00000228338	LINC01784
ENSG00000233336	AC245056.1
ENSG00000228229	AC243961.1
ENSG00000259961	AL354712.1
ENSG00000237445	AL359771.1
ENSG00000231606	AL357873.1
ENSG00000234593	KAZN-AS1
ENSG00000287756	AL031293.1
ENSG00000175147	TMEM51-AS1
ENSG00000204464	C1orf195
ENSG00000233485	FHAD1-AS1
ENSG00000236045	AL031283.2
ENSG00000228140	AL031283.1
ENSG00000272510	AL121992.3
ENSG00000237301	AL121992.1
ENSG00000271742	AL121992.2
ENSG00000237938	AL450998.2
ENSG00000224459	SLC25A34-AS1
ENSG00000179743	FLJ37453
ENSG00000233078	AL355994.3
ENSG00000227959	AL451042.2
ENSG00000224621	AL451042.1
ENSG00000234166	ARHGEF19-AS1
ENSG00000288398	AL109627.1
ENSG00000226029	LINC01772
ENSG00000261135	AL137802.2
ENSG00000285853	AL137802.3
ENSG00000224174	AL137802.1
ENSG00000233421	LINC01783
ENSG00000271732	AL137798.1
ENSG00000282143	AL137798.2
ENSG00000279151	AL021920.1
ENSG00000282740	AL021920.3
ENSG00000223643	BX284668.1
ENSG00000228549	BX284668.2
ENSG00000238142	BX284668.5
ENSG00000272426	BX284668.6
ENSG00000286898	AL049569.2
ENSG00000226526	AL049569.1
ENSG00000204362	LINC02783
ENSG00000282843	AL590644.2
ENSG00000227751	RCC2-AS1
ENSG00000236648	LINC02810
ENSG00000284653	AL357509.1
ENSG00000261781	LINC01654
ENSG00000230035	IGSF21-AS1
ENSG00000225387	AL591896.1
ENSG00000272084	AL137127.1
ENSG00000230424	EMC1-AS1
ENSG00000235185	AL031727.2
ENSG00000235434	AL391883.1
ENSG00000227066	Z98257.1
ENSG00000228105	LINC01757
ENSG00000284710	Z98257.2
ENSG00000226664	AL020998.1
ENSG00000236963	LINC01141
ENSG00000226487	AL139254.1
ENSG00000284641	AL139254.2
ENSG00000284743	AL139254.3
ENSG00000117242	PINK1-AS
ENSG00000233069	AL663074.1
ENSG00000287192	AL031005.2
ENSG00000236936	AL031005.1
ENSG00000231105	ECE1-AS1
ENSG00000236009	AL592309.2
ENSG00000233431	LINC02596
ENSG00000285959	AL590556.3
ENSG00000228397	LINC01635
ENSG00000218510	LINC00339
ENSG00000285752	CDC42-AS1
ENSG00000230068	CDC42-IT1
ENSG00000285873	AL445253.1
ENSG00000237200	ZBTB40-IT1
ENSG00000225952	AL512444.1
ENSG00000240553	AL031428.1
ENSG00000261326	LINC01355
ENSG00000284726	AL109936.9
ENSG00000249087	ZNF436-AS1
ENSG00000271420	AL109936.2
ENSG00000235052	AL021154.1
ENSG00000285802	AL450043.1
ENSG00000197880	MDS2
ENSG00000236810	ELOA-AS1
ENSG00000232557	AL590609.2
ENSG00000225315	AL591178.1
ENSG00000230703	MYOM3-AS1
ENSG00000230023	LINC02800
ENSG00000232298	GRHL3-AS1
ENSG00000286061	RCAN3AS
ENSG00000264443	NCMAP-DT
ENSG00000284699	AL445648.1
ENSG00000229162	RUNX3-AS1
ENSG00000261025	AL445471.1
ENSG00000285823	LINC02793
ENSG00000233755	AL050344.1
ENSG00000231953	AL031432.1
ENSG00000284602	AL031432.4
ENSG00000284657	AL031432.5
ENSG00000272432	AL031432.3
ENSG00000225643	AL606491.1
ENSG00000233478	AL031280.1
ENSG00000228172	AL020996.1
ENSG00000272478	AL020996.3
ENSG00000236528	AL033528.2
ENSG00000284309	AL391650.2
ENSG00000225891	DHDDS-AS1
ENSG00000260063	AL512408.1
ENSG00000226698	AL034380.1
ENSG00000224311	AL590640.1
ENSG00000241169	FO393419.2
ENSG00000237429	BX293535.1
ENSG00000233975	LINC02574
ENSG00000225886	AL445490.1
ENSG00000287244	AL020997.5
ENSG00000269971	AL020997.2
ENSG00000270031	AL020997.3
ENSG00000286433	AL020997.4
ENSG00000227050	AL512288.1
ENSG00000270605	AL353622.1
ENSG00000271398	AL353622.2
ENSG00000242125	SNHG3
ENSG00000197989	SNHG12
ENSG00000229388	LINC01715
ENSG00000270103	AL360012.1
ENSG00000233427	AL009181.1
ENSG00000225750	AL357500.1
ENSG00000237934	AL590729.1
ENSG00000230523	LINC01756
ENSG00000228176	AC092265.1
ENSG00000284676	AL645944.2
ENSG00000233399	LINC01648
ENSG00000233372	AL137076.1
ENSG00000236335	AL161638.2
ENSG00000231949	AL161638.1
ENSG00000186056	MATN1-AS1
ENSG00000287510	AL137857.1
ENSG00000229607	AL137027.1
ENSG00000223382	LINC01778
ENSG00000235143	AL445235.1
ENSG00000229044	AL451070.1
ENSG00000284543	LINC01226
ENSG00000229167	AC114488.1
ENSG00000235790	PEF1-AS1
ENSG00000264078	AC114488.2
ENSG00000254545	AL354919.2
ENSG00000203620	AL354919.1
ENSG00000269967	AL136115.2
ENSG00000228634	AL136115.1
ENSG00000284702	AL136115.3
ENSG00000203325	AL445248.1
ENSG00000250135	AL049795.2
ENSG00000224066	AL049795.1
ENSG00000233775	AL109945.1
ENSG00000224409	AC114489.1
ENSG00000287691	AL031602.2
ENSG00000236065	AL020995.1
ENSG00000284721	AL662907.3
ENSG00000270115	AL513327.2
ENSG00000225313	AL513327.1
ENSG00000233246	PHC2-AS1
ENSG00000231163	CSMD2-AS1
ENSG00000287703	AC099565.1
ENSG00000255811	AL121988.1
ENSG00000230163	AL122010.1
ENSG00000284640	AL590434.1
ENSG00000227409	ZMYM4-AS1
ENSG00000239636	TFAP2E-AS1
ENSG00000232335	AL354864.1
ENSG00000286899	AL139286.2
ENSG00000271914	AL139286.1
ENSG00000271554	AL138787.2
ENSG00000286379	AL591845.1
ENSG00000284705	AL596257.1
ENSG00000284720	AC117945.2
ENSG00000234481	AC117945.1
ENSG00000284650	AL031430.1
ENSG00000223944	AL353604.1
ENSG00000233621	LINC01137
ENSG00000284748	AL513220.1
ENSG00000233728	AL929472.3
ENSG00000230955	AL929472.2
ENSG00000224592	MIR3659HG
ENSG00000284623	LINC02786
ENSG00000286552	AL390839.1
ENSG00000287987	AL390839.2
ENSG00000237290	LINC01343
ENSG00000238063	LINC01685
ENSG00000284632	AL354702.1
ENSG00000273637	AL139260.2
ENSG00000228436	AL139260.1
ENSG00000287422	AL442071.2
ENSG00000226438	AL442071.1
ENSG00000228060	PABPC4-AS1
ENSG00000225903	AL035404.2
ENSG00000285905	BMP8B-AS1
ENSG00000261798	AL033527.2
ENSG00000284719	AL033527.3
ENSG00000284678	LINC02811
ENSG00000236546	MYCL-AS1
ENSG00000259943	AL050341.2
ENSG00000284677	AL031985.4
ENSG00000260920	AL031985.3
ENSG00000238287	AL603839.3
ENSG00000227278	AL603839.1
ENSG00000238186	AL603839.2
ENSG00000286838	AL356379.2
ENSG00000287743	AL031289.2
ENSG00000237899	AL031289.1
ENSG00000272145	NFYC-AS1
ENSG00000229528	AC119677.1
ENSG00000286668	AL391730.2
ENSG00000281207	SLFNL1-AS1
ENSG00000287400	AC093151.7
ENSG00000235358	AC093151.2
ENSG00000229901	FOXO6-AS1
ENSG00000230881	AL445933.2
ENSG00000287587	AL158216.1
ENSG00000227527	AC096540.1
ENSG00000285728	AC098484.4
ENSG00000234917	AC098484.2
ENSG00000228452	AC098484.1
ENSG00000228192	AL512353.1
ENSG00000227533	SLC2A1-AS1
ENSG00000283973	AC099795.1
ENSG00000287113	AL139289.2
ENSG00000234694	AL139289.1
ENSG00000229431	MED8-AS1
ENSG00000229372	SZT2-AS1
ENSG00000229348	HYI-AS1
ENSG00000236200	KDM4A-AS1
ENSG00000229444	ST3GAL3-AS1
ENSG00000237950	AL357079.1
ENSG00000288573	AL357079.3
ENSG00000285649	AL357079.2
ENSG00000230615	AL139220.2
ENSG00000233602	ERI3-IT1
ENSG00000225721	AL592166.1
ENSG00000281912	LINC01144
ENSG00000230896	AL604028.1
ENSG00000226957	AL358075.1
ENSG00000227857	AL358075.2
ENSG00000224863	LINC01398
ENSG00000269956	MKNK1-AS1
ENSG00000228237	EFCAB14-AS1
ENSG00000225506	CYP4A22-AS1
ENSG00000224805	LINC00853
ENSG00000226252	AL135960.1
ENSG00000225762	LINC01389
ENSG00000237424	FOXD2-AS1
ENSG00000227947	LINC01738
ENSG00000223814	AL691459.1
ENSG00000225028	AC096541.1
ENSG00000226133	LINC02794
ENSG00000231413	AL356289.1
ENSG00000223720	AL109659.1
ENSG00000272491	AL109659.2
ENSG00000287661	AL391844.1
ENSG00000286597	AL645507.1
ENSG00000229846	AC099788.1
ENSG00000230114	AGBL4-AS1
ENSG00000225623	AGBL4-IT1
ENSG00000237337	ELAVL4-AS1
ENSG00000233407	AL592182.1
ENSG00000284696	LINC02808
ENSG00000284645	AL592182.2
ENSG00000284700	AL049637.1
ENSG00000225767	FAF1-AS1
ENSG00000203356	LINC01562
ENSG00000236434	AL162430.2
ENSG00000261664	TTC39A-AS1
ENSG00000238140	AC104170.1
ENSG00000227070	EPS15-AS1
ENSG00000266993	AL050343.2
ENSG00000272175	AL050343.3
ENSG00000223390	AL445685.1
ENSG00000228369	TXNDC12-AS1
ENSG00000272100	AL513218.1
ENSG00000287078	AL513218.2
ENSG00000272371	AL591167.1
ENSG00000242391	AC099677.3
ENSG00000232993	AL445183.1
ENSG00000235563	AL445183.2
ENSG00000236723	AL606760.2
ENSG00000259818	AL606760.3
ENSG00000226754	AL606760.1
ENSG00000234578	AL355483.3
ENSG00000228838	AL355483.1
ENSG00000232762	AL355483.2
ENSG00000225675	LINC01771
ENSG00000285954	AC119428.2
ENSG00000226938	AC119428.1
ENSG00000230138	LINC02812
ENSG00000280425	AL357673.2
ENSG00000198711	SSBP3-AS1
ENSG00000225632	AL161644.1
ENSG00000232245	AL035415.1
ENSG00000287582	AC099796.2
ENSG00000235741	LINC02784
ENSG00000230728	AL590093.1
ENSG00000237453	AC096536.1
ENSG00000287724	AC096536.3
ENSG00000242396	AC096536.2
ENSG00000233203	DHCR24-DT
ENSG00000284601	AL590440.2
ENSG00000233271	AL590440.1
ENSG00000231090	MIR4422HG
ENSG00000234810	AL603840.1
ENSG00000233079	LINC01755
ENSG00000230250	LINC01753
ENSG00000235612	AL353681.1
ENSG00000260971	AC119674.1
ENSG00000223956	LINC01767
ENSG00000229913	AL360295.1
ENSG00000236341	AL161740.1
ENSG00000227935	AL390243.1
ENSG00000226759	DAB1-AS1
ENSG00000235038	AL445193.2
ENSG00000286918	AL035411.3
ENSG00000283445	AL136985.3
ENSG00000234807	LINC01135
ENSG00000272226	AL136985.2
ENSG00000231740	AL136985.1
ENSG00000232453	LINC02777
ENSG00000237352	LINC01358
ENSG00000241042	AL592431.2
ENSG00000235215	AL592431.1
ENSG00000224609	HSD52
ENSG00000270457	AC093424.1
ENSG00000226883	AL035416.1
ENSG00000238242	LINC02778
ENSG00000226476	LINC01748
ENSG00000231252	AC099792.1
ENSG00000237928	NFIA-AS2
ENSG00000237853	NFIA-AS1
ENSG00000284808	AC099791.3
ENSG00000287224	AC099791.4
ENSG00000271200	AC099791.2
ENSG00000235545	AC103923.1
ENSG00000234318	AC099794.1
ENSG00000229537	LINC01739
ENSG00000286455	AL162400.3
ENSG00000227485	AL162400.1
ENSG00000229225	AL162400.2
ENSG00000203605	AC096543.1
ENSG00000224209	LINC00466
ENSG00000228734	AC096543.2
ENSG00000230798	FOXD3-AS1
ENSG00000286429	BX004807.1
ENSG00000116652	DLEU2L
ENSG00000223949	ROR1-AS1
ENSG00000284928	AL445205.1
ENSG00000226891	LINC01359
ENSG00000272506	AL357078.2
ENSG00000229294	AL139294.1
ENSG00000237852	AC119800.1
ENSG00000285079	AL513493.1
ENSG00000227466	PDE4B-AS1
ENSG00000248458	AL139147.1
ENSG00000231080	AL592161.1
ENSG00000275678	AL133320.2
ENSG00000235200	LINC01702
ENSG00000232284	GNG12-AS1
ENSG00000233589	AL138789.1
ENSG00000234264	DEPDC1-AS1
ENSG00000285041	AL035412.1
ENSG00000285407	AL033530.1
ENSG00000285473	AL691520.1
ENSG00000223883	LINC01707
ENSG00000235446	LINC02791
ENSG00000229639	LINC01758
ENSG00000287453	AL359894.1
ENSG00000287283	AL117353.1
ENSG00000237919	LRRC7-AS1
ENSG00000228988	AL353771.1
ENSG00000197568	HHLA3
ENSG00000226088	HHLA3-AS1
ENSG00000271992	AL354872.1
ENSG00000229051	LINC01788
ENSG00000226208	AL513285.1
ENSG00000235782	AL031429.1
ENSG00000269933	AL031429.2
ENSG00000235079	ZRANB2-AS1
ENSG00000229956	ZRANB2-AS2
ENSG00000231985	AL354949.1
ENSG00000228853	NEGR1-IT1
ENSG00000286863	AL513166.1
ENSG00000225087	AL583808.1
ENSG00000227016	LINC02796
ENSG00000285808	LINC02797
ENSG00000233973	LINC01360
ENSG00000223479	LINC02238
ENSG00000285778	AL591463.1
ENSG00000237324	AC093158.1
ENSG00000233894	AC105271.1
ENSG00000234497	ERICH3-AS1
ENSG00000272864	AC135803.1
ENSG00000229943	AC133865.1
ENSG00000261213	AC099786.3
ENSG00000224127	AC099786.1
ENSG00000224149	AC099786.2
ENSG00000225605	AC092813.1
ENSG00000230027	AC092813.2
ENSG00000272855	AC104458.1
ENSG00000237552	LINC02567
ENSG00000288543	AL035409.2
ENSG00000230498	AL035409.1
ENSG00000287870	AC093433.2
ENSG00000233099	AC095030.1
ENSG00000287647	AC093575.1
ENSG00000235927	NEXN-AS1
ENSG00000273338	AC103591.3
ENSG00000285928	AC103591.4
ENSG00000237413	MGC27382
ENSG00000282898	AL353651.2
ENSG00000235011	AL353651.1
ENSG00000285462	LINC02792
ENSG00000285409	AC099671.1
ENSG00000260322	AC098657.2
ENSG00000225598	AL606519.1
ENSG00000224326	AL136234.1
ENSG00000234184	LINC01781
ENSG00000285179	AC093154.1
ENSG00000227960	AL138799.1
ENSG00000234953	AL138799.3
ENSG00000236676	AC117944.1
ENSG00000233290	AL157944.1
ENSG00000230817	LINC01362
ENSG00000236268	LINC01361
ENSG00000285782	AC116099.1
ENSG00000231364	LINC01712
ENSG00000233008	LINC01725
ENSG00000237076	AL035706.1
ENSG00000233061	TTLL7-IT1
ENSG00000285201	AC104454.2
ENSG00000271576	AL359504.1
ENSG00000285361	AL844170.1
ENSG00000285851	AL359762.3
ENSG00000284882	AL359762.1
ENSG00000285374	AL359762.2
ENSG00000180869	LINC01555
ENSG00000285325	AC104169.1
ENSG00000223653	AL078459.1
ENSG00000273264	AL360219.1
ENSG00000282057	AC092807.3
ENSG00000272691	AC092807.2
ENSG00000230285	AC092807.1
ENSG00000285210	LINC02795
ENSG00000236915	CLCA4-AS1
ENSG00000261737	CLCA4-AS1
ENSG00000284846	AL355981.1
ENSG00000267734	AL121989.1
ENSG00000267272	LINC01140
ENSG00000284240	LINC02801
ENSG00000227290	LINC01364
ENSG00000237505	PKN2-AS1
ENSG00000286758	AL445438.1
ENSG00000286802	AC104459.1
ENSG00000284734	AC099063.4
ENSG00000237568	AC099063.1
ENSG00000286548	AL596214.1
ENSG00000231999	LRRC8C-DT
ENSG00000230735	AC093423.2
ENSG00000231613	AC099568.1
ENSG00000272931	AC099568.2
ENSG00000272672	AL391497.1
ENSG00000287015	AL161797.1
ENSG00000287406	AC098656.1
ENSG00000287372	AL627316.1
ENSG00000229201	LINC02787
ENSG00000287076	AC092805.1
ENSG00000233593	LINC02609
ENSG00000285532	LINC02788
ENSG00000225446	LINC01763
ENSG00000272094	AC091614.1
ENSG00000273487	AC104836.1
ENSG00000287797	AC093577.1
ENSG00000223745	CCDC18-AS1
ENSG00000224093	BCAR3-AS1
ENSG00000260464	AL049796.1
ENSG00000233482	AC093579.1
ENSG00000226835	ARHGAP29-AS1
ENSG00000236098	AC097059.1
ENSG00000286692	AC118469.2
ENSG00000223675	AC093117.1
ENSG00000235501	AC105942.1
ENSG00000230427	ALG14-AS1
ENSG00000231992	AC092802.3
ENSG00000226026	AC092802.1
ENSG00000228852	AC092802.2
ENSG00000287919	AC092802.4
ENSG00000228504	LINC01760
ENSG00000230434	LINC01650
ENSG00000237954	AL445218.1
ENSG00000233907	LINC01761
ENSG00000228971	LINC02607
ENSG00000271252	AL683887.1
ENSG00000237435	LINC02790
ENSG00000231987	LINC01787
ENSG00000232878	DPYD-AS1
ENSG00000232542	DPYD-IT1
ENSG00000235777	DPYD-AS2
ENSG00000225206	MIR137HG
ENSG00000259946	BX005019.1
ENSG00000285922	AC104453.1
ENSG00000226053	LINC01776
ENSG00000232825	AL445433.2
ENSG00000224445	LINC01708
ENSG00000228084	AC118553.1
ENSG00000241073	AC093019.2
ENSG00000285530	AL445928.2
ENSG00000224616	RTCA-AS1
ENSG00000223906	AC104457.2
ENSG00000228086	AL589990.1
ENSG00000230402	LINC01349
ENSG00000285525	AC099670.3
ENSG00000273204	AC104506.1
ENSG00000235795	AC093157.2
ENSG00000233184	AC093157.1
ENSG00000225938	AL109741.1
ENSG00000231671	LINC01307
ENSG00000226715	LINC01709
ENSG00000233359	AC114485.1
ENSG00000230864	AC099567.1
ENSG00000230759	AC095032.2
ENSG00000224613	AC095032.1
ENSG00000285981	AL591888.1
ENSG00000230768	LINC01676
ENSG00000233047	LINC01677
ENSG00000237480	AL355306.2
ENSG00000237460	LINC01661
ENSG00000230489	VAV3-AS1
ENSG00000226822	LINC02785
ENSG00000260879	AL359258.2
ENSG00000238122	AL359258.1
ENSG00000224698	AL390038.1
ENSG00000285923	AL160171.1
ENSG00000232971	AL591719.2
ENSG00000203897	SPATA42
ENSG00000273382	AL356488.3
ENSG00000270066	AL356488.2
ENSG00000254942	AL355310.3
ENSG00000225113	AL355310.1
ENSG00000228703	AL355310.2
ENSG00000260246	AC000032.1
ENSG00000241720	AL158847.1
ENSG00000228420	LINC01768
ENSG00000235005	AL450468.1
ENSG00000261055	AL450468.2
ENSG00000258634	AL160006.1
ENSG00000258673	LINC01397
ENSG00000227091	SLC6A17-AS1
ENSG00000235526	AL355990.1
ENSG00000224965	LINC02586
ENSG00000227963	RBM15-AS1
ENSG00000224699	LAMTOR5-AS1
ENSG00000273373	AL355488.1
ENSG00000270380	AL358215.1
ENSG00000282887	AL358215.2
ENSG00000283999	AL358215.3
ENSG00000235407	CYMP-AS1
ENSG00000259834	AL365361.1
ENSG00000261654	AL360270.2
ENSG00000232811	AL360270.1
ENSG00000273010	AL360270.3
ENSG00000272982	AL355816.1
ENSG00000273221	AL355816.2
ENSG00000229283	AL356387.1
ENSG00000260948	AL390195.2
ENSG00000243960	AL390195.1
ENSG00000231346	LINC01160
ENSG00000227811	INKA2-AS1
ENSG00000284830	AL049557.1
ENSG00000232558	KCND3-IT1
ENSG00000237556	KCND3-AS1
ENSG00000231437	LINC01750
ENSG00000231246	LINC02884
ENSG00000273483	AL354760.1
ENSG00000225075	AL603832.1
ENSG00000261595	AL603832.2
ENSG00000215866	LINC01356
ENSG00000224167	LINC01357
ENSG00000226419	SLC16A1-AS1
ENSG00000287807	AL390242.1
ENSG00000238198	LRIG2-DT
ENSG00000231128	AL137856.1
ENSG00000226167	AP4B1-AS1
ENSG00000235527	HIPK1-AS1
ENSG00000282048	AL591742.2
ENSG00000232895	AL121999.1
ENSG00000233730	LINC01765
ENSG00000285698	AL049825.1
ENSG00000228035	NGF-AS1
ENSG00000287103	AL512638.3
ENSG00000228127	LINC01649
ENSG00000237993	AL365318.1
ENSG00000235933	LINC01779
ENSG00000287217	AL355538.1
ENSG00000203865	ATP1A1-AS1
ENSG00000233154	LINC01762
ENSG00000230381	AL136376.1
ENSG00000224950	AL390066.1
ENSG00000286276	AL390066.2
ENSG00000203864	LINC02868
ENSG00000272715	AL157904.1
ENSG00000236137	AL445231.1
ENSG00000235202	LINC01525
ENSG00000271427	AL358072.1
ENSG00000236866	AL157902.1
ENSG00000287980	AL391557.1
ENSG00000226172	AL139420.1
ENSG00000239216	AL139420.2
ENSG00000224238	WARS2-IT1
ENSG00000231365	WARS2-AS1
ENSG00000227712	AL359915.1
ENSG00000232650	LINC01780
ENSG00000230921	HAO2-IT1
ENSG00000260941	LINC00622
ENSG00000273406	AC245008.1
ENSG00000287979	AC253572.1
ENSG00000226067	LINC00623
ENSG00000234998	AC244453.3
ENSG00000233029	AC244453.2
ENSG00000227193	AC244453.1
ENSG00000230806	SRGAP2-AS1
ENSG00000227082	LINC02798
ENSG00000228826	AL592494.1
ENSG00000272583	AL592494.2
ENSG00000224857	LINC01691
ENSG00000235887	LINC02799
ENSG00000232721	AC239800.2
ENSG00000263590	LINC02591
ENSG00000230186	AC246680.1
ENSG00000232527	LINC02802
ENSG00000237343	AC246785.3
ENSG00000277199	LINC01632
ENSG00000224363	FP700111.1
ENSG00000276216	AC245014.3
ENSG00000236140	AC245014.1
ENSG00000287374	AC239860.4
ENSG00000244619	AC243547.1
ENSG00000234222	LIX1L-AS1
ENSG00000278431	AC243547.2
ENSG00000287190	AC239799.2
ENSG00000233396	LINC01719
ENSG00000276509	AC239799.1
ENSG00000287978	AC245407.2
ENSG00000234225	AC244394.3
ENSG00000237188	AC242426.2
ENSG00000278811	LINC00624
ENSG00000227139	AC241644.1
ENSG00000274415	AC241644.3
ENSG00000234190	AC241644.2
ENSG00000273059	AC239803.1
ENSG00000274372	LINC02804
ENSG00000232265	LINC02805
ENSG00000227733	AC239809.3
ENSG00000234283	LINC01731
ENSG00000274020	LINC01138
ENSG00000238107	LINC02806
ENSG00000224481	AC245100.1
ENSG00000272824	AC245100.6
ENSG00000254913	AC239802.1
ENSG00000255148	AC239802.2
ENSG00000254539	AC239804.1
ENSG00000274265	AC245297.3
ENSG00000272755	AC245297.2
ENSG00000275557	AC242842.1
ENSG00000233030	AC243772.2
ENSG00000264207	AC239868.1
ENSG00000285184	AC244033.2
ENSG00000285554	AC242988.2
ENSG00000276110	AC242988.1
ENSG00000228126	FALEC
ENSG00000237781	ADAMTSL4-AS2
ENSG00000203804	ADAMTSL4-AS1
ENSG00000259357	AL590133.2
ENSG00000231073	AL590133.1
ENSG00000261168	AL592424.1
ENSG00000232671	ZNF687-AS1
ENSG00000273481	AL391069.2
ENSG00000224645	AL391069.1
ENSG00000237976	RFX5-AS1
ENSG00000232536	AL365436.2
ENSG00000250734	AL391335.1
ENSG00000227045	AL589765.1
ENSG00000269621	AL589765.7
ENSG00000249602	AL589765.4
ENSG00000232937	AL589765.2
ENSG00000268288	AL589765.5
ENSG00000203288	TDRKH-AS1
ENSG00000269489	AL589765.6
ENSG00000234614	C2CD4D-AS1
ENSG00000285651	AL450992.2
ENSG00000286581	AL450992.3
ENSG00000229021	AL450992.1
ENSG00000226716	AL589986.1
ENSG00000237975	FLG-AS1
ENSG00000236427	AL589986.2
ENSG00000224308	LINC01527
ENSG00000229699	AL161636.1
ENSG00000238279	BX470102.1
ENSG00000285867	BX470102.2
ENSG00000271853	AL162258.1
ENSG00000272030	AL162258.2
ENSG00000243613	AL513523.4
ENSG00000233222	AL513523.3
ENSG00000284738	AL358472.5
ENSG00000282386	AL358472.4
ENSG00000273026	AL358472.3
ENSG00000272654	AL358472.2
ENSG00000228013	IL6R-AS1
ENSG00000273110	AL162591.2
ENSG00000229780	UBE2Q1-AS1
ENSG00000286391	AL592078.2
ENSG00000233875	AL592078.1
ENSG00000287064	AL606500.1
ENSG00000270361	AL451085.1
ENSG00000271380	AL451085.2
ENSG00000232093	DCST1-AS1
ENSG00000231064	THBS3-AS1
ENSG00000236263	AC234582.1
ENSG00000225855	RUSC1-AS1
ENSG00000227773	ASH1L-IT1
ENSG00000235919	ASH1L-AS1
ENSG00000232519	AL353807.2
ENSG00000287839	AL353807.5
ENSG00000227673	AL162734.1
ENSG00000273002	AL355388.1
ENSG00000224276	ARHGEF2-AS1
ENSG00000285677	AL355388.2
ENSG00000237390	AL139130.1
ENSG00000125462	MIR9-1HG
ENSG00000260460	AL365181.1
ENSG00000272971	AL365181.4
ENSG00000272068	AL365181.2
ENSG00000272405	AL365181.3
ENSG00000229953	AL590666.2
ENSG00000237588	AL590666.3
ENSG00000285570	AL590666.4
ENSG00000223356	AL590666.1
ENSG00000287624	AL590666.5
ENSG00000228239	AL138900.1
ENSG00000271736	LINC02772
ENSG00000227217	AL356276.1
ENSG00000226520	KIRREL1-IT1
ENSG00000231666	LINC01704
ENSG00000176320	AL138899.1
ENSG00000236656	AL365440.1
ENSG00000225670	CADM3-AS1
ENSG00000228560	AL513323.1
ENSG00000224943	LINC02819
ENSG00000188004	SNHG28
ENSG00000272668	AL590560.3
ENSG00000287040	AL590560.5
ENSG00000224259	LINC01133
ENSG00000225279	AL121987.1
ENSG00000227741	AL121987.2
ENSG00000228606	AL139011.1
ENSG00000234425	AL138930.1
ENSG00000228863	AL121985.1
ENSG00000232188	AL354714.3
ENSG00000198358	AL354714.1
ENSG00000228917	NECTIN4-AS1
ENSG00000224985	AL590714.1
ENSG00000288670	AL592295.6
ENSG00000283696	AL592295.4
ENSG00000288093	AL592295.5
ENSG00000283360	AL592295.3
ENSG00000283317	AL831711.1
ENSG00000273112	AL590385.2
ENSG00000224515	AL590385.1
ENSG00000234211	AL451067.1
ENSG00000226889	AL359541.1
ENSG00000227818	AL590408.1
ENSG00000285636	AL450163.1
ENSG00000227094	AL512785.1
ENSG00000259788	AL596325.1
ENSG00000272574	AL596325.2
ENSG00000232892	RGS5-AS1
ENSG00000232995	RGS5
ENSG00000237756	AL592435.1
ENSG00000269887	AL391001.1
ENSG00000233693	PBX1-AS1
ENSG00000271917	AL357568.1
ENSG00000224702	LMX1A-AS2
ENSG00000238022	LMX1A-AS1
ENSG00000237463	LRRC52-AS1
ENSG00000236206	AL356441.1
ENSG00000273365	AL451074.5
ENSG00000224358	TMCO1-AS1
ENSG00000236364	AL358115.1
ENSG00000203307	FAM78B-AS1
ENSG00000230898	AL596087.3
ENSG00000229588	AL596087.2
ENSG00000225325	AL583804.1
ENSG00000234142	LINC01675
ENSG00000227907	AL158837.1
ENSG00000231605	LINC01363
ENSG00000272205	AL451050.2
ENSG00000272033	AL136984.1
ENSG00000287218	AL359962.3
ENSG00000233411	AL359962.1
ENSG00000273160	AL359962.2
ENSG00000241666	AL031733.2
ENSG00000232194	Z99943.1
ENSG00000228697	AL023755.1
ENSG00000283255	AL022100.2
ENSG00000285622	AL135926.1
ENSG00000235736	AL031275.1
ENSG00000225826	LINC00626
ENSG00000287831	AL135926.2
ENSG00000203601	LINC00970
ENSG00000287282	AL031726.2
ENSG00000237707	AL031726.1
ENSG00000235575	Z99758.1
ENSG00000213062	Z99572.1
ENSG00000230704	AL021940.1
ENSG00000232959	AL356475.1
ENSG00000233985	LINC01681
ENSG00000224286	LINC01142
ENSG00000231407	GORAB-AS1
ENSG00000225545	AL162399.1
ENSG00000235303	AL023495.1
ENSG00000271811	Z97200.1
ENSG00000231424	BX284613.2
ENSG00000225243	AL021026.1
ENSG00000233540	DNM3-IT1
ENSG00000230630	DNM3OS
ENSG00000287336	AL137157.1
ENSG00000224228	AL031599.1
ENSG00000224000	Z97198.1
ENSG00000226375	AL022310.1
ENSG00000203739	PRDX6-AS1
ENSG00000238272	AL139142.1
ENSG00000234741	GAS5
ENSG00000270084	GAS5-AS1
ENSG00000236535	RC3H1-IT1
ENSG00000224977	LINC02776
ENSG00000227373	RABGAP1L-DT
ENSG00000223525	RABGAP1L-IT1
ENSG00000229531	RABGAP1L-AS1
ENSG00000287697	Z99127.3
ENSG00000230687	AL008626.1
ENSG00000260990	Z94057.1
ENSG00000235628	TNR-IT1
ENSG00000224718	LINC01657
ENSG00000227740	LINC02803
ENSG00000228686	AL590723.1
ENSG00000236021	AL591043.2
ENSG00000286754	AL031290.1
ENSG00000224968	LINC01645
ENSG00000227579	AL136114.1
ENSG00000236720	LINC01741
ENSG00000254154	CRYZL2P-SEC16B
ENSG00000224687	RASAL2-AS1
ENSG00000285910	AL513013.1
ENSG00000213057	C1orf220
ENSG00000273384	AL137796.1
ENSG00000273062	AL449106.1
ENSG00000261250	AL160286.3
ENSG00000261060	AL160286.2
ENSG00000243062	AL359853.2
ENSG00000229407	AL359853.1
ENSG00000231966	LINC02818
ENSG00000272906	AL353708.3
ENSG00000261831	AL353708.2
ENSG00000260360	AL353708.1
ENSG00000261817	AL390718.1
ENSG00000236719	OVAAL
ENSG00000225857	LINC02816
ENSG00000243155	AL162431.1
ENSG00000232586	KIAA1614-AS1
ENSG00000237292	LINC01732
ENSG00000225359	AL358393.1
ENSG00000179452	LINC01699
ENSG00000288574	AL161734.2
ENSG00000272880	AL161734.1
ENSG00000287452	AL391477.1
ENSG00000224810	AL355482.1
ENSG00000225982	AL355482.2
ENSG00000228918	LINC01344
ENSG00000232309	AL390856.1
ENSG00000203729	LINC00272
ENSG00000261504	LINC01686
ENSG00000227181	LINC01688
ENSG00000287808	AL355999.1
ENSG00000224468	LAMC1-AS1
ENSG00000287929	AL354953.1
ENSG00000286372	AL449223.1
ENSG00000232860	SMG7-AS1
ENSG00000286966	AL137800.1
ENSG00000227554	AL590422.1
ENSG00000286655	AL158011.1
ENSG00000231791	AL445228.1
ENSG00000271387	AL445228.2
ENSG00000230470	AL078645.1
ENSG00000285847	AL713852.1
ENSG00000286378	AL713852.2
ENSG00000260976	LINC01633
ENSG00000273004	AL078644.1
ENSG00000228309	LINC01350
ENSG00000261729	AL133383.1
ENSG00000224691	AL133553.1
ENSG00000288078	AL133553.2
ENSG00000229739	PDC-AS1
ENSG00000273198	AL096803.3
ENSG00000288562	AL049198.1
ENSG00000273129	PACERR
ENSG00000230426	LINC01036
ENSG00000285894	AL136372.2
ENSG00000261182	AL596211.1
ENSG00000225006	AL929288.1
ENSG00000237283	AL691515.1
ENSG00000238054	AL691515.2
ENSG00000226486	LINC01035
ENSG00000232212	LINC01701
ENSG00000238270	AL591504.1
ENSG00000287472	AL591504.2
ENSG00000225811	AL354771.1
ENSG00000237457	LINC01351
ENSG00000241505	AL391645.1
ENSG00000231175	LINC01720
ENSG00000285638	AL138927.1
ENSG00000261642	AL713866.1
ENSG00000233882	LINC01680
ENSG00000228215	LINC02770
ENSG00000223344	AL359081.1
ENSG00000285280	AL390957.1
ENSG00000236069	AL136987.1
ENSG00000232077	LINC01031
ENSG00000286285	AL138778.1
ENSG00000227240	AL136456.1
ENSG00000226640	AL357793.1
ENSG00000237011	AL357793.2
ENSG00000231714	AL513348.1
ENSG00000285718	AL353072.2
ENSG00000287364	AL353709.1
ENSG00000227421	LINC01724
ENSG00000230260	AL136322.1
ENSG00000224901	AL365258.1
ENSG00000287989	AL450352.1
ENSG00000223881	AL157402.1
ENSG00000261573	AL157402.2
ENSG00000229989	MIR181A1HG
ENSG00000225172	AC096631.1
ENSG00000233410	LINC01222
ENSG00000235492	LINC01221
ENSG00000286541	AC105941.1
ENSG00000231718	LINC02789
ENSG00000203721	LINC00862
ENSG00000273093	AC097065.2
ENSG00000230623	AC104461.1
ENSG00000282849	AL359834.1
ENSG00000260088	DDX59-AS1
ENSG00000229191	AL358473.1
ENSG00000234132	AL358473.2
ENSG00000229821	AC103925.1
ENSG00000286600	AC119427.2
ENSG00000282221	AC119427.1
ENSG00000224818	AC096677.2
ENSG00000224536	AC096677.1
ENSG00000236390	AC092800.1
ENSG00000231871	IPO9-AS1
ENSG00000235121	AL645504.1
ENSG00000223774	AL513217.1
ENSG00000234678	ELF3-AS1
ENSG00000249007	AL691482.3
ENSG00000226862	AC104463.2
ENSG00000225620	AC104463.1
ENSG00000260021	AC098934.2
ENSG00000228288	PCAT6
ENSG00000234775	AC105940.2
ENSG00000224671	AC105940.1
ENSG00000231507	LINC01353
ENSG00000233791	LINC01136
ENSG00000286383	AC096645.1
ENSG00000176754	LINC00303
ENSG00000286572	AL592146.2
ENSG00000261065	AL592146.1
ENSG00000230550	ERLNC1
ENSG00000231691	AL592114.3
ENSG00000280924	LINC00628
ENSG00000226330	AL606489.1
ENSG00000240710	AL512306.3
ENSG00000240219	AL512306.2
ENSG00000228153	AL161793.1
ENSG00000287197	AC096675.1
ENSG00000225063	TMCC2-AS1
ENSG00000226235	LEMD1-AS1
ENSG00000224717	LEMD1-DT
ENSG00000285521	AC119673.1
ENSG00000286619	AC119673.2
ENSG00000227687	AL713965.1
ENSG00000226780	AC244035.1
ENSG00000287432	AC244035.4
ENSG00000236889	AC244035.2
ENSG00000162888	C1orf147
ENSG00000261000	AC244034.2
ENSG00000237605	DYRK3-AS1
ENSG00000275392	AL445493.3
ENSG00000243636	AL445493.2
ENSG00000237074	AL596218.1
ENSG00000283044	AL391597.1
ENSG00000236911	AL137789.1
ENSG00000285239	AL137789.2
ENSG00000203709	MIR29B2CHG
ENSG00000285719	AL356275.1
ENSG00000284237	LINC02767
ENSG00000287220	AL590138.1
ENSG00000286198	AL606753.2
ENSG00000261453	LINC01735
ENSG00000259815	LINC02769
ENSG00000232812	LINC01717
ENSG00000236950	LINC01774
ENSG00000287046	AC092810.3
ENSG00000232537	AC092810.2
ENSG00000227940	LINC01696
ENSG00000231648	LINC01698
ENSG00000230937	MIR205HG
ENSG00000224260	AL023754.1
ENSG00000287902	AL023754.2
ENSG00000227591	HSD11B1-AS1
ENSG00000287343	AL022397.1
ENSG00000203706	SERTAD4-AS1
ENSG00000287354	AL034351.4
ENSG00000287157	AL034351.3
ENSG00000284376	AC092017.3
ENSG00000234233	KCNH1-IT1
ENSG00000287033	AL590101.1
ENSG00000153363	LINC00467
ENSG00000223649	AC105275.1
ENSG00000261314	AC105275.2
ENSG00000228792	AL356310.1
ENSG00000227764	LINC01693
ENSG00000231057	AC096637.2
ENSG00000226868	AC096637.1
ENSG00000229258	LPGAT1-AS1
ENSG00000229983	AL606468.1
ENSG00000226251	LINC02608
ENSG00000230063	AL360091.2
ENSG00000234915	AL360091.3
ENSG00000229832	AL360091.1
ENSG00000287445	AC092803.3
ENSG00000224535	LINC02771
ENSG00000286213	AC092803.2
ENSG00000228067	LINC01740
ENSG00000260805	AC092803.1
ENSG00000288007	AC092803.4
ENSG00000235862	AL590648.2
ENSG00000237980	LINC02773
ENSG00000198468	FLVCR1-DT
ENSG00000282718	AC104333.4
ENSG00000225233	AL592402.1
ENSG00000228255	AC096639.1
ENSG00000230461	PROX1-AS1
ENSG00000281664	LINC00538
ENSG00000274895	AC011700.1
ENSG00000272167	AL606537.1
ENSG00000283518	LINC02775
ENSG00000228470	AL929236.1
ENSG00000287008	AC099563.2
ENSG00000282265	AL450990.1
ENSG00000229242	AL358452.1
ENSG00000233620	USH2A-AS2
ENSG00000236292	USH2A-AS1
ENSG00000234070	SPATA17-AS1
ENSG00000231814	LINC00210
ENSG00000230714	AL355526.1
ENSG00000232100	LINC01653
ENSG00000286775	AL355526.2
ENSG00000232480	TGFB2-AS1
ENSG00000281453	TGFB2-OT1
ENSG00000228208	LINC02869
ENSG00000225561	LINC01710
ENSG00000228063	LYPLAL1-DT
ENSG00000223842	AL360093.1
ENSG00000277007	AC096642.1
ENSG00000287676	AC096642.2
ENSG00000228536	LYPLAL1-AS1
ENSG00000238232	AL356364.1
ENSG00000226927	AL451081.1
ENSG00000260505	AC096644.3
ENSG00000231529	LINC02779
ENSG00000221571	RNU6ATAC35P
ENSG00000272823	AL445423.1
ENSG00000238078	LINC01352
ENSG00000257551	HLX-AS1
ENSG00000234754	LINC02817
ENSG00000232436	AL360013.2
ENSG00000286398	AL360013.3
ENSG00000286421	AL360013.4
ENSG00000227925	LINC01655
ENSG00000238042	LINC02257
ENSG00000228437	LINC02474
ENSG00000232679	LINC01705
ENSG00000236230	AL356108.1
ENSG00000226643	AL513314.1
ENSG00000276997	AL513314.2
ENSG00000225265	TAF1A-AS1
ENSG00000272750	AL592148.3
ENSG00000287684	AL392172.1
ENSG00000287338	AL929091.1
ENSG00000236846	AL359979.2
ENSG00000226601	AL359979.1
ENSG00000278467	AC138393.3
ENSG00000232628	AC092809.2
ENSG00000237101	AC092809.4
ENSG00000233384	CNIH3-AS2
ENSG00000286174	AL596330.1
ENSG00000229400	CNIH3-AS1
ENSG00000225334	LINC02813
ENSG00000286719	AL391811.1
ENSG00000234476	LINC02765
ENSG00000282418	AC092811.1
ENSG00000227496	AC099066.2
ENSG00000226349	AC099066.1
ENSG00000242861	AL591895.1
ENSG00000248322	AL117348.1
ENSG00000272562	AL512343.2
ENSG00000225518	LINC01703
ENSG00000234478	ACBD3-AS1
ENSG00000287627	AL359704.2
ENSG00000228382	ITPKB-IT1
ENSG00000228548	ITPKB-AS1
ENSG00000287259	AL359732.1
ENSG00000233706	AL353689.2
ENSG00000287532	AL353689.3
ENSG00000228625	AL451047.1
ENSG00000287525	AL627308.3
ENSG00000234277	LINC01641
ENSG00000287205	AL451054.4
ENSG00000230005	SNAP47-AS1
ENSG00000286389	AL731702.1
ENSG00000276255	LINC02809
ENSG00000287895	AL136379.1
ENSG00000203684	IBA57-DT
ENSG00000162913	OBSCN-AS1
ENSG00000269934	AL353593.1
ENSG00000270110	AL353593.2
ENSG00000286773	AL353593.3
ENSG00000287315	AL670729.3
ENSG00000270104	AL670729.2
ENSG00000270094	AL670729.1
ENSG00000231563	AL139288.1
ENSG00000282111	LINC02815
ENSG00000236975	LINC02814
ENSG00000233920	AL162595.2
ENSG00000177800	TMEM78
ENSG00000177788	AL162595.1
ENSG00000237481	AL117350.1
ENSG00000226920	AL160004.1
ENSG00000223635	AL121990.1
ENSG00000227043	LINC01682
ENSG00000228058	LINC01736
ENSG00000227006	AL136988.2
ENSG00000224407	AL136988.1
ENSG00000282564	AL133516.1
ENSG00000232964	LINC01737
ENSG00000286859	AL158214.2
ENSG00000244137	AL512328.1
ENSG00000225656	AL118511.2
ENSG00000223393	AL118511.1
ENSG00000288037	AL118511.4
ENSG00000287395	AL118511.3
ENSG00000235710	TRIM67-AS1
ENSG00000233461	AL445524.1
ENSG00000229228	LINC00582
ENSG00000286071	AL136171.2
ENSG00000226758	DISC1-IT1
ENSG00000235152	AL353052.1
ENSG00000236372	AL353052.2
ENSG00000225919	LINC01745
ENSG00000236497	LINC01744
ENSG00000286774	AL122003.2
ENSG00000287423	AL360006.1
ENSG00000286109	AL357972.1
ENSG00000286666	AL663058.2
ENSG00000287921	AL713868.1
ENSG00000233332	AL122008.3
ENSG00000231272	AL122008.1
ENSG00000236244	SLC35F3-AS1
ENSG00000236358	AL355472.2
ENSG00000273367	AL355472.3
ENSG00000231663	COA6-AS1
ENSG00000231768	LINC01354
ENSG00000286210	AL161640.2
ENSG00000287633	AL161640.3
ENSG00000230404	AL161640.1
ENSG00000228830	AL160408.2
ENSG00000224939	LINC00184
ENSG00000272362	AL160408.5
ENSG00000228044	AL160408.1
ENSG00000241475	AL160408.4
ENSG00000230628	AL160408.3
ENSG00000282097	AL160408.6
ENSG00000227630	LINC01132
ENSG00000279261	PP2672
ENSG00000286263	AL391832.4
ENSG00000237520	AL391832.1
ENSG00000238005	AL391832.2
ENSG00000258082	AL391832.3
ENSG00000280587	LINC01348
ENSG00000273416	AL732292.2
ENSG00000285177	AL357556.5
ENSG00000229463	LYST-AS1
ENSG00000237845	AL139161.1
ENSG00000229291	LINC02768
ENSG00000286142	AL122018.2
ENSG00000223776	LGALS8-AS1
ENSG00000273058	AL359921.2
ENSG00000230325	AL359921.1
ENSG00000288099	AL359259.1
ENSG00000237250	AL359924.1
ENSG00000234464	AL356010.2
ENSG00000215808	LINC01139
ENSG00000231877	AL359551.1
ENSG00000287177	AL583825.1
ENSG00000287589	AC093426.2
ENSG00000259776	AC093426.1
ENSG00000233355	CHRM3-AS2
ENSG00000234601	CHRM3-AS1
ENSG00000231979	AL356361.2
ENSG00000287102	AL356361.3
ENSG00000233735	AL359918.2
ENSG00000233519	AL590490.1
ENSG00000224359	AL358176.1
ENSG00000231440	AL358176.4
ENSG00000230015	AL365184.2
ENSG00000226919	AL365184.1
ENSG00000286496	AL359764.1
ENSG00000287516	AL359764.2
ENSG00000287738	AL359764.3
ENSG00000287513	AL133390.1
ENSG00000272865	AL591686.2
ENSG00000224525	AL591686.1
ENSG00000234116	AL606534.3
ENSG00000227230	AL606534.1
ENSG00000232085	AL606534.2
ENSG00000236031	AL591721.1
ENSG00000232184	AL662889.1
ENSG00000228939	AKT3-IT1
ENSG00000226828	LINC02774
ENSG00000229960	AL590483.1
ENSG00000286486	AL590483.4
ENSG00000237759	AL590483.2
ENSG00000287531	AL358177.1
ENSG00000240963	AL645465.1
ENSG00000282317	AL451007.2
ENSG00000287601	BX323046.2
ENSG00000273175	BX323046.1
ENSG00000272195	AL356512.1
ENSG00000232192	KIF26B-AS1
ENSG00000238224	AC104462.2
ENSG00000231612	AC104462.1
ENSG00000235096	AC118555.1
ENSG00000226876	SMYD3-AS1
ENSG00000230184	SMYD3-IT1
ENSG00000242042	LINC01743
ENSG00000225300	AL591623.1
ENSG00000260698	AL591848.2
ENSG00000235021	AL591848.1
ENSG00000260855	AL591848.3
ENSG00000227953	LINC01341
ENSG00000286747	AL627095.2
ENSG00000221953	C1orf229
ENSG00000259865	AL390728.6
ENSG00000232347	AL390728.5
ENSG00000286216	AC104335.1
ENSG00000287116	AC104335.2
ENSG00000236817	AL606804.1
ENSG00000235749	AL390860.1
ENSG00000229255	AC138089.1
ENSG00000224521	AC098483.1
ENSG00000227237	AL672291.1
ENSG00000227061	AC079779.1
ENSG00000228643	AC079779.2
ENSG00000235779	AC079779.3
ENSG00000277997	AC079779.4
ENSG00000233684	LINC01865
ENSG00000236856	AC105393.2
ENSG00000226277	AC105393.1
ENSG00000223985	LINC01874
ENSG00000284452	AC093326.2
ENSG00000225942	LINC01875
ENSG00000233633	AC093326.1
ENSG00000233296	TMEM18-DT
ENSG00000233970	AC092159.2
ENSG00000227713	AC092159.1
ENSG00000272342	AC116609.3
ENSG00000231173	AC116609.2
ENSG00000223751	AC116609.1
ENSG00000237667	LINC01115
ENSG00000228799	LINC01939
ENSG00000234796	AC113607.1
ENSG00000235688	SNTG2-AS1
ENSG00000235403	AC114808.1
ENSG00000236665	AC114808.2
ENSG00000233553	AC108462.1
ENSG00000231482	AC105450.1
ENSG00000228613	AC141930.1
ENSG00000283766	AC141930.2
ENSG00000203635	AC144450.1
ENSG00000284600	AC093390.2
ENSG00000232057	AC093390.1
ENSG00000225619	MYT1L-AS1
ENSG00000234929	AC018685.2
ENSG00000287583	AC018685.3
ENSG00000237720	AC011995.2
ENSG00000227364	AC018685.1
ENSG00000228391	AC011995.1
ENSG00000234423	LINC01250
ENSG00000236760	AC019118.2
ENSG00000226649	AC019118.1
ENSG00000224885	EIPR1-IT1
ENSG00000225234	TRAPPC12-AS1
ENSG00000271868	AC114810.1
ENSG00000235078	AC231981.1
ENSG00000242282	AC108488.1
ENSG00000234171	RNASEH1-AS1
ENSG00000287126	AC108488.3
ENSG00000237370	AC010907.2
ENSG00000224661	AC010907.1
ENSG00000237401	LINC01304
ENSG00000229550	AC012445.1
ENSG00000231532	LINC01249
ENSG00000232835	AC107057.1
ENSG00000224128	LINC01248
ENSG00000230090	AC108025.1
ENSG00000242540	AC010729.2
ENSG00000236106	AC010729.1
ENSG00000237266	LINC01810
ENSG00000232044	SILC1
ENSG00000234275	AC017053.1
ENSG00000227007	LINC01247
ENSG00000226488	LINC01824
ENSG00000236172	MIR7515HG
ENSG00000286851	AC097517.1
ENSG00000205837	LINC00487
ENSG00000225964	NRIR
ENSG00000271947	AC017076.1
ENSG00000228203	GRASLND
ENSG00000223884	AC068481.1
ENSG00000272002	AC010904.2
ENSG00000229727	AC013460.1
ENSG00000287119	AC092580.4
ENSG00000230515	AC092580.2
ENSG00000235576	LINC01871
ENSG00000226506	AC007463.1
ENSG00000235665	LINC00298
ENSG00000286857	AC007463.2
ENSG00000236790	LINC00299
ENSG00000229740	U91324.1
ENSG00000236008	LINC01814
ENSG00000285591	AC092617.1
ENSG00000231083	AC011747.1
ENSG00000235092	ID2-AS1
ENSG00000242136	AC093904.2
ENSG00000261104	AC093904.4
ENSG00000244310	AC093904.3
ENSG00000240980	AC093904.1
ENSG00000239300	AC080162.1
ENSG00000271855	AC073195.1
ENSG00000240687	AC082651.1
ENSG00000244260	AC082651.4
ENSG00000243491	AC082651.3
ENSG00000269973	AC010969.2
ENSG00000287305	AC010969.3
ENSG00000188525	AC010969.1
ENSG00000260476	AC104794.4
ENSG00000260077	AC104794.3
ENSG00000271787	AC104794.5
ENSG00000233502	AC104794.2
ENSG00000285872	AC007240.3
ENSG00000257135	ODC1-DT
ENSG00000234818	AC007314.1
ENSG00000243819	RN7SL832P
ENSG00000236162	AC092687.2
ENSG00000272275	AC092687.3
ENSG00000271952	LINC01954
ENSG00000232056	AC092687.1
ENSG00000145063	AC062028.1
ENSG00000230952	AC099344.1
ENSG00000224177	LINC00570
ENSG00000231403	AC099344.2
ENSG00000285569	AC099344.3
ENSG00000276411	AC106875.2
ENSG00000228496	AC106875.1
ENSG00000203643	AC012456.1
ENSG00000230790	AC012456.2
ENSG00000224184	MIR3681HG
ENSG00000223360	AC096559.1
ENSG00000286427	AC009486.2
ENSG00000261117	AC009486.1
ENSG00000225649	AC064875.1
ENSG00000285876	AC093912.1
ENSG00000229370	AC073062.1
ENSG00000230448	LINC00276
ENSG00000227718	AC016730.1
ENSG00000228505	AC011897.1
ENSG00000287291	AC068286.2
ENSG00000235127	AC068286.1
ENSG00000234022	AC008278.2
ENSG00000224194	AC008278.1
ENSG00000231031	LINC01804
ENSG00000237326	AC113608.1
ENSG00000233718	MYCNOS
ENSG00000223850	MYCNUT
ENSG00000226764	AC010145.1
ENSG00000236289	GACAT3
ENSG00000236989	AC130710.1
ENSG00000226041	AC010745.1
ENSG00000228876	AC010745.2
ENSG00000231266	AC010745.3
ENSG00000285354	AC010745.5
ENSG00000232444	AC010745.4
ENSG00000224400	AC010880.1
ENSG00000237633	AC104623.1
ENSG00000223536	AC008164.1
ENSG00000237670	LINC01866
ENSG00000287881	AC079148.3
ENSG00000287849	AC079148.2
ENSG00000260331	AC079148.1
ENSG00000224626	AC106053.1
ENSG00000287284	AC130814.1
ENSG00000236204	LINC01376
ENSG00000234597	AC010096.1
ENSG00000237992	LINC01808
ENSG00000235911	AC019055.1
ENSG00000228784	LINC00954
ENSG00000271991	AC013400.1
ENSG00000227210	AC079145.1
ENSG00000223734	LAPTM4A-DT
ENSG00000234378	AC098828.1
ENSG00000228950	AC023137.1
ENSG00000227047	AC012065.1
ENSG00000269976	AC012065.2
ENSG00000231948	HS1BP3-IT1
ENSG00000270100	AC012065.3
ENSG00000236436	LINC02850
ENSG00000261012	AC115619.1
ENSG00000287956	AC010872.2
ENSG00000233005	AC018742.1
ENSG00000231204	AC011752.1
ENSG00000235537	AC009411.2
ENSG00000228538	AC009411.1
ENSG00000229621	LINC01822
ENSG00000228999	AC096570.1
ENSG00000234207	LINC01830
ENSG00000233587	LINC01884
ENSG00000232451	AC018467.1
ENSG00000223530	AC012506.1
ENSG00000233714	AC012506.3
ENSG00000223634	AC012506.2
ENSG00000235497	AC012506.4
ENSG00000224361	AC011239.1
ENSG00000283031	AC009242.1
ENSG00000232642	AC008073.2
ENSG00000223754	AC008073.1
ENSG00000242628	AC009228.1
ENSG00000286829	AC093798.1
ENSG00000271936	AC012073.1
ENSG00000224165	DNAJC27-AS1
ENSG00000286645	AC013267.1
ENSG00000230452	LINC01381
ENSG00000235072	ARNILA
ENSG00000224220	DTNB-AS1
ENSG00000286707	AC010896.1
ENSG00000225378	AC015977.1
ENSG00000230286	AC013472.1
ENSG00000205500	MAPRE3-AS1
ENSG00000231636	AGBL5-AS1
ENSG00000272056	AC013472.2
ENSG00000229122	AGBL5-IT1
ENSG00000272148	AC013403.2
ENSG00000234945	GTF3C2-AS1
ENSG00000234072	AC074117.1
ENSG00000259080	AC074091.2
ENSG00000205334	LINC01460
ENSG00000223522	AC093690.1
ENSG00000229951	FLJ31356
ENSG00000270640	AC104695.3
ENSG00000270210	AC104695.2
ENSG00000227938	AC104695.1
ENSG00000230730	AC074011.1
ENSG00000226833	AC092164.1
ENSG00000273233	AC097724.1
ENSG00000229224	AC105398.1
ENSG00000286963	AC074096.1
ENSG00000288553	AC106870.3
ENSG00000230737	AC106870.2
ENSG00000197644	AC106870.1
ENSG00000233862	AC016907.2
ENSG00000287658	AC109642.1
ENSG00000235997	LINC01936
ENSG00000285984	AC009301.1
ENSG00000234579	AC009305.1
ENSG00000228563	AL133247.1
ENSG00000223647	LINC01946
ENSG00000273165	AL121652.1
ENSG00000271228	AL121655.1
ENSG00000272716	AL121658.1
ENSG00000272754	AL133245.1
ENSG00000230046	BIRC6-AS1
ENSG00000276334	AL133243.2
ENSG00000276517	AL133243.3
ENSG00000274159	AL133243.1
ENSG00000230876	LINC00486
ENSG00000236854	LINC00486
ENSG00000285577	AC019127.1
ENSG00000237133	RASGRP3-AS1
ENSG00000286415	AC017050.1
ENSG00000228262	LINC01320
ENSG00000237790	LINC01318
ENSG00000285754	AC008170.1
ENSG00000272027	AC073218.1
ENSG00000232153	AC012593.2
ENSG00000226994	AC012593.1
ENSG00000237320	AC019064.1
ENSG00000288535	AC013442.1
ENSG00000260025	CRIM1-DT
ENSG00000273090	AC007378.1
ENSG00000272054	AC007390.1
ENSG00000232028	AC007391.1
ENSG00000285925	AC007391.2
ENSG00000287316	AC007391.3
ENSG00000236213	AC006369.1
ENSG00000236572	AC006369.2
ENSG00000237803	LINC00211
ENSG00000235848	RMDN2-AS1
ENSG00000232973	CYP1B1-AS1
ENSG00000229160	AC009229.2
ENSG00000273006	AC009229.3
ENSG00000227292	AC009229.1
ENSG00000231367	LINC02613
ENSG00000287313	AC016995.1
ENSG00000235009	LINC01883
ENSG00000235586	AC011247.1
ENSG00000232518	AC074366.1
ENSG00000225284	AC018693.1
ENSG00000269210	AC019171.1
ENSG00000229692	SOS1-IT1
ENSG00000273035	AC007684.2
ENSG00000231312	MAP4K3-DT
ENSG00000227028	SLC8A1-AS1
ENSG00000287255	AC007877.1
ENSG00000285898	AC007317.1
ENSG00000287468	AC007317.2
ENSG00000233128	LINC01794
ENSG00000287145	AC009413.1
ENSG00000214691	LINC01913
ENSG00000234362	LINC01914
ENSG00000205086	C2orf91
ENSG00000226398	AC013480.1
ENSG00000224875	EML4-AS1
ENSG00000224739	AC016735.1
ENSG00000231826	LINC01819
ENSG00000233978	LINC02590
ENSG00000230587	LINC02580
ENSG00000286796	AC010883.2
ENSG00000287387	AC010883.3
ENSG00000279873	LINC01126
ENSG00000234936	AC010883.1
ENSG00000273106	AC019129.2
ENSG00000259439	LINC01833
ENSG00000236502	SIX3-AS1
ENSG00000225156	AC012354.1
ENSG00000231156	AC093702.1
ENSG00000205054	LINC01121
ENSG00000231054	AC093833.1
ENSG00000286728	AC009236.2
ENSG00000286519	AC009236.1
ENSG00000228481	PRKCE-AS1
ENSG00000232696	AC017006.2
ENSG00000231336	AC017006.1
ENSG00000228100	LINC01820
ENSG00000187600	LINC02583
ENSG00000284608	AC016912.2
ENSG00000253515	AC016912.1
ENSG00000250116	RHOQ-AS1
ENSG00000222005	LINC01118
ENSG00000239332	LINC01119
ENSG00000226548	AC016722.1
ENSG00000228925	AC016722.2
ENSG00000272814	AC093732.2
ENSG00000233845	AC093732.1
ENSG00000225187	AC073283.1
ENSG00000234690	EPCAM-DT
ENSG00000226087	AC073283.2
ENSG00000235760	MSH2-OT1
ENSG00000233230	AC079807.1
ENSG00000230773	AC092650.1
ENSG00000272663	AC093635.1
ENSG00000282890	AC009975.1
ENSG00000282998	AC009975.2
ENSG00000282828	AC009971.1
ENSG00000285548	AC068725.1
ENSG00000283058	AC009234.1
ENSG00000286412	AC007682.1
ENSG00000231918	AC007402.1
ENSG00000287867	AC007402.2
ENSG00000287344	AC079304.1
ENSG00000225444	LINC01867
ENSG00000236837	AC139712.1
ENSG00000228033	AC010967.1
ENSG00000232604	AC010967.2
ENSG00000272156	AC008280.2
ENSG00000228108	SPTBN1-AS1
ENSG00000234943	AC092839.1
ENSG00000238018	AC093110.1
ENSG00000231334	EML6-AS1
ENSG00000285519	AC104781.1
ENSG00000203327	AC012358.1
ENSG00000240401	AC012358.2
ENSG00000272606	AC015982.2
ENSG00000272180	AC011306.1
ENSG00000226702	MIR217HG
ENSG00000229805	LINC01813
ENSG00000271894	AC007744.1
ENSG00000233251	AC007743.1
ENSG00000285755	AC132153.1
ENSG00000287875	AC068193.1
ENSG00000273063	AC007250.1
ENSG00000225226	LINC01795
ENSG00000233723	LINC01122
ENSG00000285673	AC007092.1
ENSG00000222030	LINC01793
ENSG00000271955	AC007100.1
ENSG00000233891	AC007179.2
ENSG00000231815	AC007179.1
ENSG00000286604	AC007100.2
ENSG00000285611	AC007132.1
ENSG00000228590	MIR4432HG
ENSG00000287640	AC007381.1
ENSG00000233953	AC009970.1
ENSG00000228414	LINC01185
ENSG00000267520	AC010733.1
ENSG00000274769	AC016747.4
ENSG00000212978	AC016747.1
ENSG00000271889	AC016747.2
ENSG00000273302	AC016747.3
ENSG00000270820	AC016727.1
ENSG00000285857	AC016727.3
ENSG00000236498	AC107081.1
ENSG00000286360	AC107081.3
ENSG00000229839	AC018462.1
ENSG00000228541	AC093159.1
ENSG00000226622	AC092155.1
ENSG00000286524	AC092567.2
ENSG00000226605	AC092567.1
ENSG00000231609	AC007098.1
ENSG00000286480	AC009501.2
ENSG00000228079	AC012368.2
ENSG00000225889	AC012368.1
ENSG00000230923	LINC00309
ENSG00000238012	AC114752.1
ENSG00000238201	AC114752.2
ENSG00000223935	LGALSL-DT
ENSG00000223863	LINC01805
ENSG00000260101	AC008074.2
ENSG00000233694	LINC02579
ENSG00000226756	AC007365.1
ENSG00000287123	AC007880.1
ENSG00000234572	LINC01800
ENSG00000237638	LINC02245
ENSG00000232613	LINC02576
ENSG00000232693	AC012370.1
ENSG00000204929	AC007389.1
ENSG00000234255	AC012370.2
ENSG00000235725	AC007389.2
ENSG00000281920	AC007389.3
ENSG00000227293	AC118345.1
ENSG00000225815	AC092669.1
ENSG00000232164	LINC01873
ENSG00000226819	MEIS1-AS3
ENSG00000230749	MEIS1-AS2
ENSG00000232046	LINC01798
ENSG00000237179	LINC01797
ENSG00000230525	LINC01799
ENSG00000232688	LINC01628
ENSG00000223859	AC007403.1
ENSG00000235885	LINC01828
ENSG00000236780	LINC01829
ENSG00000236605	AC023115.1
ENSG00000224173	LINC02831
ENSG00000235495	AC007422.1
ENSG00000286002	AC010987.1
ENSG00000237013	LINC01812
ENSG00000273275	AC017083.2
ENSG00000273064	AC017083.1
ENSG00000203395	AC015969.1
ENSG00000228329	LINC01890
ENSG00000237576	LINC01888
ENSG00000286347	AC114802.1
ENSG00000231024	AC092431.1
ENSG00000179818	PCBP1-AS1
ENSG00000233060	AC016700.1
ENSG00000231327	LINC01816
ENSG00000233849	AC022201.2
ENSG00000229229	AC022201.1
ENSG00000224606	TGFA-IT1
ENSG00000286979	AC005234.2
ENSG00000235035	AC005234.1
ENSG00000237751	LINC01143
ENSG00000239322	ATP6V1B1-AS1
ENSG00000228384	AC007040.1
ENSG00000236469	AC007881.2
ENSG00000272735	AC007881.3
ENSG00000288065	AC007881.4
ENSG00000281195	AC007878.1
ENSG00000278060	AC012366.1
ENSG00000272702	AC010913.1
ENSG00000287435	AC069404.1
ENSG00000285068	AC074008.2
ENSG00000230002	ALMS1-IT1
ENSG00000284902	AC074008.1
ENSG00000273245	AC092653.1
ENSG00000287250	AC073046.4
ENSG00000286244	AC073046.3
ENSG00000237883	DGUOK-AS1
ENSG00000235499	AC073046.1
ENSG00000217702	AC073263.1
ENSG00000225439	BOLA3-AS1
ENSG00000279070	AC073263.2
ENSG00000237737	DCTN1-AS1
ENSG00000286623	AC005041.4
ENSG00000286883	AC005041.5
ENSG00000272183	AC005041.3
ENSG00000257702	LBX2-AS1
ENSG00000287687	AC007387.2
ENSG00000286739	AC007387.1
ENSG00000272711	AC019069.1
ENSG00000204792	LINC01291
ENSG00000236209	AC104135.1
ENSG00000230836	LINC01293
ENSG00000270571	AC007681.1
ENSG00000237293	AC007099.2
ENSG00000231172	AC007099.1
ENSG00000270696	AC005034.3
ENSG00000271452	AC005034.5
ENSG00000270462	AC005034.2
ENSG00000286045	AC005034.6
ENSG00000270996	AC005034.4
ENSG00000287474	AC110614.1
ENSG00000287172	AC073091.1
ENSG00000287749	AC073091.2
ENSG00000287026	AC068616.2
ENSG00000287130	AC068616.3
ENSG00000286202	AC068616.1
ENSG00000287025	AC079117.1
ENSG00000234653	LRRTM4-AS1
ENSG00000286932	AC013716.1
ENSG00000227088	AC012494.1
ENSG00000230968	AC084149.1
ENSG00000233605	LINC01851
ENSG00000229494	AC012494.2
ENSG00000234877	AC092660.1
ENSG00000286260	AC092604.1
ENSG00000224879	AC011754.1
ENSG00000286227	AC011754.2
ENSG00000229385	CTNNA2-AS1
ENSG00000224731	AC016716.1
ENSG00000237031	AC008067.1
ENSG00000230975	AC012355.1
ENSG00000235519	LINC01815
ENSG00000231781	AC079896.1
ENSG00000237498	AC010105.1
ENSG00000286211	AC098817.1
ENSG00000232548	LINC01809
ENSG00000228272	AC106874.1
ENSG00000287625	AC022210.1
ENSG00000260840	LINC01964
ENSG00000231134	TCF7L1-IT1
ENSG00000273196	AC062037.2
ENSG00000286011	AC062037.3
ENSG00000286532	PARTICL
ENSG00000229498	AC105053.1
ENSG00000232504	ST3GAL5-AS1
ENSG00000272564	AC012511.1
ENSG00000287628	AC012511.2
ENSG00000273080	AC009309.1
ENSG00000228363	AC015971.1
ENSG00000285793	ANAPC1P2
ENSG00000287931	AC092651.2
ENSG00000281477	LINC01955
ENSG00000287763	AC068279.2
ENSG00000280721	LINC01943
ENSG00000222041	CYTOR
ENSG00000284879	AC133644.2
ENSG00000273445	AC133644.1
ENSG00000287670	AC108479.1
ENSG00000225420	AC104134.1
ENSG00000234028	EIF2AK3-DT
ENSG00000287686	AC062029.1
ENSG00000240040	AC244205.1
ENSG00000281904	AC233263.7
ENSG00000261600	AC233266.2
ENSG00000286698	AC027612.3
ENSG00000233850	AC103563.7
ENSG00000231062	AC103563.2
ENSG00000287362	AC103563.9
ENSG00000272913	AC009237.14
ENSG00000273305	AC009237.15
ENSG00000235584	AC008268.1
ENSG00000232931	LINC00342
ENSG00000228873	AC012307.1
ENSG00000204685	STARD7-AS1
ENSG00000230747	AC021188.1
ENSG00000235480	AC013270.1
ENSG00000273265	CNNM3-DT
ENSG00000286654	AC092636.1
ENSG00000277701	AC159540.2
ENSG00000237837	AC159540.1
ENSG00000230606	AC092683.1
ENSG00000278766	AC092683.2
ENSG00000286036	AC017099.2
ENSG00000222000	AC092675.1
ENSG00000227987	AC092675.2
ENSG00000226791	LINC02611
ENSG00000273306	AC018690.1
ENSG00000230393	AC092667.1
ENSG00000232084	LINC01104
ENSG00000234988	LINC01849
ENSG00000287832	AC092845.1
ENSG00000234169	LINC01868
ENSG00000228488	AC092168.1
ENSG00000286737	AC092168.3
ENSG00000232034	AC092168.2
ENSG00000230140	NPAS2-AS1
ENSG00000223947	AC016738.1
ENSG00000272902	TBC1D8-AS1
ENSG00000223826	LINC01870
ENSG00000286047	AC093894.1
ENSG00000286101	AC093894.2
ENSG00000281162	LINC01127
ENSG00000287771	AC007271.1
ENSG00000226925	IL1R1-AS1
ENSG00000236525	AC007278.2
ENSG00000234389	AC007278.1
ENSG00000277527	LINC01796
ENSG00000224095	LINC01935
ENSG00000227680	AC108051.1
ENSG00000229209	AC073987.1
ENSG00000286290	AC011593.1
ENSG00000232597	AC013727.1
ENSG00000236141	AC013727.2
ENSG00000256637	LINC01965
ENSG00000228968	AC096554.1
ENSG00000227157	AC068535.1
ENSG00000225765	LINC01831
ENSG00000287793	AC068535.2
ENSG00000235597	LINC01102
ENSG00000234781	LINC01103
ENSG00000231626	AC013402.2
ENSG00000236109	AC013402.3
ENSG00000288565	AC068057.3
[truncated: 14,901 more rows]

## Sheet: FI-Genes list
A2M
ABCC1
ABCC4
ACADSB
ACKR1
ACKR2
ACKR3
ACKR4
ACO1
ACOT1
ACSF2
ACSL3
ACSL4
ACTA1
ACTG1
ACVR1B
ACVR1C
ACVR2A
ACVR2B
ACVRL1
ADA2
ADAR
ADCYAP1R1
ADIPOQ
ADIPOR1
ADIPOR2
ADM
ADM2
ADRB1
ADRB2
ADRM1
AEBP2
AEN
AGER
AGPAT3
AGPS
AGRP
AGT
AGTR1
AGTR2
AHNAK
AIFM2
AIMP1
AKR1C1
AKR1C2
AKR1C3
AKT1
AKT2
AKT3
ALB
ALDH3A2
ALOX12
ALOX12B
ALOX15
ALOX15B
ALOX5
ALOXE3
AMBN
AMELX
AMH
AMHR2
AMN
ANGPT1
ANGPT4
ANGPTL1
ANGPTL2
ANGPTL3
ANGPTL4
ANGPTL5
ANGPTL6
ANGPTL7
ANO6
ANOS1
ANXA6
AP3B1
APLN
APLNR
APOBEC3A
APOBEC3C
APOBEC3F
APOBEC3G
APOBEC3H
APOD
APOH
APOM
AQP3
AQP5
AQP8
AQP9
AR
ARAF
AREG
ARG2
ARNTL
ARRB1
ARRDC3
ARTN
ASNS
ATF2
ATF3
ATF4
ATG13
ATG16L1
ATG3
ATG4D
ATG5
ATG7
ATM
ATP5MC3
ATP6V1G2
AURKA
AVP
AVPR1A
AVPR1B
AVPR2
AZGP1
AZU1
B2M
BACH1
BACH2
BAP1
BCAT2
BCL10
BCL3
BDNF
BECN1
BID
BIRC5
BLNK
BLOC1S5-TXNDC5
BMP1
BMP10
BMP15
BMP2
BMP3
BMP4
BMP5
BMP6
BMP7
BMP8A
BMP8B
BMPR1A
BMPR1B
BMPR2
BNIP3
BPHL
BPI
BPIFA1
BPIFA2
BPIFA3
BPIFB1
BPIFB2
BPIFB3
BPIFB4
BPIFB6
BPIFC
BRAF
BRD2
BRD3
BRD4
BRD8
BRDT
BRPF1
BST2
BTC
BTK
C3
C3AR1
C5
C5AR1
C5AR2
C8G
CA9
CACYBP
CALCA
CALCB
CALCR
CALCRL
CALR
CAMP
CANX
CAPG
CARD11
CARS1
CASP3
CAT
CAV1
CBL
CBLB
CBLC
CBS
CCK
CCL1
CCL11
CCL13
CCL14
CCL15
CCL15-CCL14
CCL16
CCL17
CCL18
CCL19
CCL2
CCL20
CCL21
CCL22
CCL23
CCL24
CCL25
CCL26
CCL27
CCL28
CCL3
CCL3L1
CCL3L3
CCL3P1
CCL4
CCL4L1
CCL4L2
CCL5
CCL7
CCL8
CCN1
CCN2
CCN3
CCR1
CCR10
CCR3
CCR4
CCR5
CCR6
CCR7
CCR8
CCR9
CCRL2
CD14
CD19
CD1A
CD1B
CD1C
CD1D
CD1E
CD209
CD22
CD244
CD247
CD28
CD320
CD3D
CD3E
CD3G
CD4
CD40
CD40LG
CD44
CD48
CD70
CD72
CD74
CD79A
CD79B
CD81
CD82
CD86
CD8A
CD8B
CDC42
CDCA3
CDH1
CDK4
CDKN1A
CDKN2A
CDNF
CDO1
CEBPG
CELA1
CER1
CETP
CGA
CGB1
CGB2
CGB3
CGB5
CGB7
CGB8
CHAC1
CHGA
CHGB
CHIT1
CHMP5
CHMP6
CHP1
CHP2
CHUK
CIITA
CircIL4R
CISD1
CISD2
CKLF
CLCF1
CLDN4
CLEC11A
CLEC4M
CMA1
CMKLR1
CMTM1
CMTM2
CMTM3
CMTM4
CMTM5
CMTM6
CMTM7
CMTM8
CNTF
CNTFR
COLEC10
COLEC12
CORT
CR2
CRABP1
CRABP2
CREB1
CRH
CRHR1
CRHR2
CRIM1
CRLF1
CRLF2
CRLF3
CRP
CS
CSF1
CSF1R
CSF2
CSF2RA
CSF2RB
CSF3
CSF3R
CSH1
CSH2
CSHL1
CSK
CSPG5
CSRP1
CST4
CTF1
CTLA4
CTSB
CTSE
CTSG
CTSL
CTSS
CX3CL1
CX3CR1
CXCL1
CXCL10
CXCL11
CXCL12
CXCL13
CXCL14
CXCL16
CXCL17
CXCL2
CXCL3
CXCL5
CXCL6
CXCL8
CXCL9
CXCR1
CXCR2
CXCR3
CXCR4
CXCR5
CXCR6
CYB5R1
CYBB
CYLD
CYP4F8
CYSLTR1
CYSLTR2
DAXX
DAZAP1
DCAF7
DCD
DCK
DDIT3
DDIT4
DDX17
DDX58
DECR1
DEFA1
DEFA1A3
DEFA1B
DEFA3
DEFA4
DEFA5
DEFA6
DEFA7P
DEFB1
DEFB103A
DEFB103B
DEFB104A
DEFB104B
DEFB105A
DEFB105B
DEFB106A
DEFB106B
DEFB107A
DEFB107B
DEFB108B
DEFB108F
DEFB110
DEFB112
DEFB113
DEFB114
DEFB115
DEFB116
DEFB117
DEFB118
DEFB119
DEFB121
DEFB123
DEFB124
DEFB125
DEFB126
DEFB127
DEFB128
DEFB129
DEFB130A
DEFB130B
DEFB131A
DEFB131B
DEFB131C
DEFB132
DEFB133
DEFB134
DEFB135
DEFB136
DEFB4A
DEFB4B
DES
DHX58
DKK1
DLL4
DMBT1
DNAJB6
DPP4
DRD4
DRD5
DUOX1
DUOX2
DUSP1
EBI3
ECD
ECPAS
EDN1
EDN2
EDN3
EDNRA
EDNRB
EED
EGF
EGFR
EGLN2
EIF2AK2
EIF2AK4
EIF2S1
ELANE
ELAVL1
ELN
ELOVL5
EMC2
ENDOU
ENG
ENPP2
EPAS1
EPGN
EPO
EPOR
EPPIN
EPT1
ERAP1
ERAP2
EREG
ESM1
ESR1
ESR2
ESRRA
ESRRB
ESRRG
F2R
F2RL1
FABP12
FABP2
FABP3
FABP4
FABP5
FABP6
FABP7
FABP9
FADS1
FADS2
FAM3B
FAM3C
FAM3D
FANCD2
FAR1
FAS
FASLG
FBW7
FBXW7
FCER1G
FCGR2B
FCGR3A
FCGR3B
FCGRT
FCN2
Fer1HCH
FGA
FGF1
FGF10
FGF11
FGF12
FGF13
FGF14
FGF16
FGF17
FGF18
FGF19
FGF2
FGF20
FGF21
FGF22
FGF23
FGF3
FGF4
FGF5
FGF6
FGF7
FGF7P3
FGF7P6
FGF8
FGF9
FGFR1
FGFR2
FGFR3
FGFR4
FGFRL1
FGR
FH
FIGNL2
FLT1
FLT3
FLT3LG
FLT4
FNDC5
FOS
FPR1
FPR2
FSHB
FSHR
FTH1
FTL
FTMT
FURIN
FXN
FYN
FZD7
G6PD
G6PDX
GABARAPL1
GABARAPL2
GABPB1
GAL
GALP
GALR2
GALR3
GAST
GBP2
GCG
GCGR
GCH1
GCLC
GDF1
GDF10
GDF11
GDF15
GDF2
GDF3
GDF5
GDF6
GDF7
GDF9
GDNF
GFAP
GH1
GH2
GHR
GHRH
GHRHR
GHRL
GHSR
GIP
GIPR
GKN1
GLP1R
GLP2R
GLS2
GLUT13
GMFB
GMFG
GNAI1
GNLY
GNRH1
GNRH2
GNRHR
GOT1
GPAT4
GPER1
GPHA2
GPHB5
GPI
GPR17
GPR32
GPR33
GPT2
GPX2
GPX4
GRAP2
GRB2
GREM1
GREM2
GRIA3
GRK2
GRN
GRP
GSK3B
GUCA2A
GZMB
HAMP
HBA1
HBEGF
HCAR1
HCK
HCST
HDAC1
HDGF
HDGFL3
HELLS
HERPUD1
HFE
HGF
HIC1
HIF1A
HILPDA
HJV
HLA-A
HLA-B
HLA-C
HLA-DMA
HLA-DMB
HLA-DOA
HLA-DOB
HLA-DPA1
HLA-DPB1
HLA-DQA1
HLA-DQA2
HLA-DQB1
HLA-DRA
HLA-DRB1
HLA-DRB3
HLA-DRB4
HLA-DRB5
HLA-E
HLA-F
HLA-G
HLA-H
HMGB1
HMOX1
HNF4A
HNF4G
HRAS
HRG
hsa_circ_0008367
HSD17B11
HSF1
HSP90AA1
HSP90AB1
HSPA1A
HSPA1B
HSPA1L
HSPA2
HSPA4
HSPA5
HSPA6
HSPA8
HSPB1
HTN1
HTN3
HTR1A
HTR3A
HTR3B
HTR3C
HTR3D
HTR3E
IAPP
ICAM1
ICAM2
ICOS
IDH1
IDO1
IFI30
IFIH1
IFITM1
IFN1@
IFNA1
IFNA10
IFNA13
IFNA14
IFNA16
IFNA17
IFNA2
IFNA21
IFNA4
IFNA5
IFNA6
IFNA7
IFNA8
IFNAR1
IFNAR2
IFNB1
IFNE
IFNG
IFNGR1
IFNGR2
IFNK
IFNL1
IFNL2
IFNL3
IFNLR1
IFNW1
IGF1
IGF1R
IGF2
IGF2R
IGH
IGHA1
IGHA2
IGHD
IGHD1-1
IGHD1-14
IGHD1-20
IGHD1-26
IGHD1-7
IGHD2-15
IGHD2-2
IGHD2-21
IGHD2-8
IGHD3-10
IGHD3-16
IGHD3-22
IGHD3-3
IGHD3-9
IGHD4-11
IGHD4-17
IGHD4-23
IGHD4-4
IGHD5-12
IGHD5-18
IGHD5-24
IGHD5-5
IGHD6-13
IGHD6-19
IGHD6-25
IGHD6-6
IGHD7-27
IGHE
IGHG1
IGHG2
IGHG3
IGHG4
IGHJ1
IGHJ2
IGHJ3
IGHJ4
IGHJ5
IGHJ6
IGHM
IGHV1-18
IGHV1-2
IGHV1-24
IGHV1-3
IGHV1-38-4
IGHV1-45
IGHV1-46
IGHV1-58
IGHV1-69
IGHV1-69-2
IGHV1-8
IGHV2-26
IGHV2-5
IGHV2-70
IGHV3-11
IGHV3-13
IGHV3-15
IGHV3-16
IGHV3-20
IGHV3-21
IGHV3-23
IGHV3-30
IGHV3-30-3
IGHV3-30-5
IGHV3-33
IGHV3-35
IGHV3-38
IGHV3-38-3
IGHV3-43
IGHV3-48
IGHV3-49
IGHV3-53
IGHV3-64
IGHV3-66
IGHV3-69-1
IGHV3-7
IGHV3-72
IGHV3-73
IGHV3-74
IGHV3-9
IGHV4-28
IGHV4-30-1
IGHV4-30-2
IGHV4-30-4
IGHV4-31
IGHV4-34
IGHV4-38-2
IGHV4-39
IGHV4-4
IGHV4-59
IGHV4-61
IGHV5-10-1
IGHV5-51
IGHV6-1
IGHV7-4-1
IGHV7-81
IGK
IGKC
IGKDEL
IGKJ
IGKJ1
IGKJ2
IGKJ3
IGKJ4
IGKJ5
IGKV@
IGKV1-12
IGKV1-13
IGKV1-16
IGKV1-17
IGKV1-27
IGKV1-33
IGKV1-37
IGKV1-39
IGKV1-5
IGKV1-6
IGKV1-8
IGKV1-9
IGKV1D-12
IGKV1D-13
IGKV1D-16
IGKV1D-17
IGKV1D-33
IGKV1D-37
IGKV1D-39
IGKV1D-42
IGKV1D-43
IGKV1D-8
IGKV2-24
IGKV2-28
IGKV2-30
IGKV2-40
IGKV2D-24
IGKV2D-28
IGKV2D-29
IGKV2D-30
IGKV2D-40
IGKV3-11
IGKV3-15
IGKV3-20
IGKV3-7
IGKV3D-11
IGKV3D-15
IGKV3D-20
IGKV3D-7
IGKV4-1
IGKV5-2
IGKV6-21
IGKV6D-21
IGKV6D-41
IGL
IGLC1
IGLC2
IGLC3
IGLC6
IGLC7
IGLJ
IGLJ1
IGLJ2
IGLJ3
IGLJ4
IGLJ5
IGLJ6
IGLJ7
IGLV@
IGLV10-54
IGLV11-55
IGLV1-36
IGLV1-40
IGLV1-44
IGLV1-47
IGLV1-50
IGLV1-51
IGLV2-11
IGLV2-14
IGLV2-18
IGLV2-23
IGLV2-33
IGLV2-8
IGLV3-1
IGLV3-10
IGLV3-12
IGLV3-16
IGLV3-19
IGLV3-21
IGLV3-22
IGLV3-25
IGLV3-27
IGLV3-32
IGLV3-9
IGLV4-3
IGLV4-60
IGLV4-69
IGLV5-37
IGLV5-39
IGLV5-45
IGLV5-48
IGLV5-52
IGLV6-57
IGLV7-43
IGLV7-46
IGLV8-61
IGLV9-49
IKBKB
IKBKE
IKBKG
IL10
IL10RA
IL10RB
IL11
IL11RA
IL12A
IL12B
IL12RB1
IL12RB2
IL13
IL13RA1
IL13RA2
IL15
IL15RA
IL16
IL17A
IL17B
IL17C
IL17D
IL17F
IL17RA
IL17RB
IL17RC
IL17RD
IL17RE
IL18
IL18R1
IL18RAP
IL19
IL1A
IL1B
IL1F10
IL1R1
IL1R2
IL1RAP
IL1RL1
IL1RL2
IL1RN
IL2
IL20
IL20RA
IL20RB
IL21
IL21R
IL22
IL22RA1
IL22RA2
IL23A
IL23R
IL24
IL25
IL26
IL27
IL27RA
IL2RA
IL2RB
IL2RG
IL3
IL31
IL31RA
IL32
IL33
IL34
IL36A
IL36B
IL36G
IL36RN
IL37
IL3RA
IL4
IL4R
IL5
IL5RA
IL6
IL6R
IL6ST
IL7
IL7R
IL9
IL9R
ILK
INHA
INHBA
INHBB
INHBC
INHBE
INPP5D
INS
INS-IGF2
INSL3
INSL4
INSL5
INSL6
INSR
INTS2
IREB2
IRF1
IRF3
IRF5
IRF7
IRF9
ISCU
ISG15
ISG20
ISG20L2
ITGAL
ITGAV
ITGB2
ITK
JAG1
JAG2
JAK1
JAK2
JDP2
JUN
JUND
KCNH2
KDR
KEAP1
KIM-1
KIR2DL1
KIR2DL2
KIR2DL3
KIR2DL4
KIR2DL5A
KIR2DS1
KIR2DS3
KIR2DS4
KIR2DS5
KIR3DL1
KIR3DL2
KIR3DL3
KITLG
KL
KLHL24
KLKB1
KLRC1
KLRC2
KLRC3
KLRC4
KLRD1
KLRK1
KNG1
KRAS
LACRT
LALBA
LAMP2
LANCL1
LAT
LBP
LCE2C
LCK
LCN1
LCN10
LCN12
LCN15
LCN1P1
LCN2
LCN6
LCN8
LCN9
LCNL1
LCP2
LEAP2
LECT2
LEFTY1
LEFTY2
LEP
LEPR
LGMN
LGR4
LGR5
LGR6
LHB
LHCGR
LIF
LIFR
LIG3
LILRB3
LIMS1
LINC00336
LINC00472
LINC00618
LMBR1
LMBR1L
LOC284561
LOC390705
LONP1
LPA
LPCAT3
LPIN1
LRP1
LRRFIP1
LRSAM1
LTA
LTB
LTB4R
LTB4R2
LTBP1
LTBP2
LTBP3
LTBP4
LTBR
LTF
LURAP1L
LYN
LYRM1
LYZ
MAFG
MALT1
MANF
MAP1LC3A
MAP2K1
MAP2K2
MAP3K11
MAP3K14
MAP3K5
MAP3K8
MAPK1
MAPK14
MAPK3
MAPK8
MAPK9
MAPT
MARCO
MASP1
MASP2
MAVS
MBL2
MBL3P
MC1R
MC2R
MC3R
MC4R
MCHR1
MCHR2
MDK
MET
MIA
MICA
MICB
MIF
MIOX
MIR137
MIR17
miR-182-5p
MIR212
MIR214
MIR30B
miR-378a-3p
MIR424
MIR4715
MIR6852
MIR9-1
MIR9-2
MIR9-3
MLLT1
MLN
MLNR
MMD
MMP12
MMP13
MMP9
MPL
MPO
MR1
MSR1
MSTN
MT1DP
MT1G
MT3
MTCH1
MTDH
MTNR1A
MTNR1B
MTOR
MUC1
MUC4
MUC5AC
MX1
MX2
MYB
MYDGF
NAMPT
NCF2
NCK1
NCK2
NCOA4
NCR1
NCR2
NCR3
NDP
NDRG1
NEDD4
NEDD4L
NENF
NEO1
NEWENTRY
NF2
NFAT5
NFATC1
NFATC2
NFATC3
NFATC4
NFE2L2
NFKB1
NFKBIA
NFKBIB
NFKBIE
NFKBIZ
NFS1
NFYA
NFYB
NFYC
NGB
NGF
NGFR
NLRX1
NMB
NMBR
NNMT
NOD1
NOD2
NODAL
NOS1
NOS2
NOX1
NOX3
NOX4
NOX5
NPFF
NPPA
NPPB
NPPC
NPR1
NPR3
NPY
NQO1
NR0B1
NR0B2
NR1D1
NR1D2
NR1H2
NR1H3
NR1H4
NR1I2
NR1I3
NR2C1
NR2C2
NR2E1
NR2E3
NR2F1
NR2F2
NR2F6
NR3C1
NR3C2
NR4A1
NR4A2
NR4A3
NR5A1
NR5A2
NR6A1
NRAS
NRG1
NRG2
NRG3
NRG4
NRP1
NRP2
NRTN
NT5DC2
NTF3
NTF4
NTS
NUDT6
OAS1
OASL
OBP2A
OBP2B
OGFR
OGN
OLR1
OPRD1
OPRK1
OPRL1
OPRM1
ORM1
ORM2
OSBPL9
OSGIN1
OSM
OSMR
OSTN
OTUB1
OXSR1
OXT
OXTR
P4HB
PAEP
PAK1
PAK2
PAK3
PAK4
PAK5
PAK6
PANX1
PARK7
PCK2
PCSK1
PCSK2
PDCD1
PDF
PDGFA
PDGFB
PDGFC
PDGFD
PDGFRA
PDGFRB
PDGFRL
PDIA2
PDIA3
PDK1
PDYN
PEBP1
PENK
PEX10
PEX12
PEX2
PEX3
PEX6
PF4
PF4V1
PGC
PGD
PGF
PGLYRP1
PGLYRP2
PGLYRP3
PGLYRP4
PGR
PGRMC2
PHF21A
PHKG2
PI15
PI3
PIK3CA
PIK3CB
PIK3CD
PIK3CG
PIK3R1
PIK3R2
PIK3R3
PIK3R5
PIR
PLA2G2A
PLA2G6
PLAAT4
PLAU
PLAUR
PLCG1
PLCG2
PLIN2
PLIN4
PLSCR1
PLTP
PLXNA1
PLXNA2
PLXNA3
PLXNA4
PLXNB1
PLXNB2
PLXNB3
PLXNC1
PLXND1
PMCH
PML
PMP2
PNOC
POM121L12
POMC
POR
PPARA
PPARD
PPARG
PPBP
PPBPP1
PPBPP2
PPIA
PPP3CA
PPP3CB
PPP3CC
PPP3R1
PPP3R2
PPP4C
PPY
PRDX1
PRDX2
PRDX6
PRF1
PRKAA1
PRKAA2
PRKCA
PRKCB
PRKCG
PRKCQ
PRL
PRLH
PRLHR
PRLR
PROC
PROCR
PROK1
PROK2
PROM2
PRTN3
PSAT1
PSMB8
PSMC1
PSMC2
PSMC3
PSMC4
PSMC5
PSMC6
PSMD1
PSMD10
PSMD11
PSMD13
PSMD14
PSMD2
PSMD3
PSMD4
PSMD5
PSMD6
PSMD7
PSMD8
PSME1
PSME2
PSME3
PSPN
PTAFR
PTEN
PTGDR
PTGDR2
PTGDS
PTGER1
PTGER2
PTGER3
PTGER4
PTGFR
PTGS2
PTH
PTH1R
PTH2
PTH2R
PTHLH
PTK2
PTK2B
PTN
PTPN11
PTPN6
PTPRC
PTX3
PVT1
PYY
QRFP
R3HDML
RABEP1
RABEP2
RAC1
RAC2
RAC3
RAET1E
RAET1G
RAET1L
RAF1
RARA
RARB
RARG
RASGRP1
RASGRP3
RB1
RBP1
RBP2
RBP4
RBP5
RBP7
REG1A
REG3G
RELA
RELB
RETN
RETNLB
RFX5
RFXANK
RFXAP
RGS4
RHOA
RIPK1
RLN1
RLN2
RLN3
RN7SL1
RNASE2
RNASE3
RNASE7
RNASEL
ROBO1
ROBO2
ROBO3
RORA
RORB
RORC
RPL8
RPTOR
RRM2
RSAD2
RXFP1
RXFP2
RXFP3
RXRA
RXRB
RXRG
S100A1
S100A10
S100A11
S100A12
S100A13
S100A14
S100A16
S100A2
S100A3
S100A5
S100A6
S100A7
S100A7A
S100A7L2
S100A8
S100A9
S100B
S100G
S100P
S100Z
S1PR1
S1PR2
SAA1
SAA2
SAT1
SBDS
SCD
SCG2
SCGB3A1
SCP2
SCT
SCTR
SDC1
SDC2
SDC3
SDC4
SECTM1
SELENOS
SEM1
SEMA3A
SEMA3B
SEMA3C
SEMA3D
SEMA3E
SEMA3F
SEMA3G
SEMA4A
SEMA4B
SEMA4C
SEMA4D
SEMA4F
SEMA4G
SEMA5A
SEMA5B
SEMA6A
SEMA6B
SEMA6C
SEMA6D
SEMA7A
SEMG1
SEMG2
SEPTIN7
SERPINA3
SERPIND1
SESN2
SETD1B
SFTPA1
SFTPA2
SFTPD
SH2D1A
SH2D1B
SH3BP2
SHC1
SHC2
SHC3
SHC4
SIRT1
SIRT3
SKIV2L
SLC10A2
SLC11A1
SLC16A1
SLC1A4
SLC1A5
SLC22A17
SLC29A3
SLC2A1
SLC2A12
SLC2A14
SLC2A3
SLC2A6
SLC2A8
SLC38A1
SLC39A14
SLC3A2
SLC40A1
SLC7A11
SLC7A5
SLIT1
SLIT2
SLPI
SLURP1
SMAD7
SNORA16A
SNX4
SOCS1
SOCS3
SOD1
SORT1
SOS1
SOS2
SP1
SPAG11A
SPAG11B
SPINK5
SPP1
SQSTM1
SRC
SREBF1
SREBF2
SRXN1
SST
SSTR1
SSTR2
SSTR5
ST2
STAB2
STAT1
STAT3
STC1
STC2
STEAP3
STING1
STK11
STMN1
SUV39H1
SYK
SYTL1
TAC1
TACR1
TAFA1
TAFA2
TAFA3
TAFA4
TAFA5
TANK
TAP1
TAP2
TAPBP
TAPBPL
TAZ
TBK1
TCF7L2
TCHHL1
TDGF1
TDGF1P3
TEC
TEK
TF
TFAP2C
TFR2
TFRC
TG
TGFA
TGFB1
TGFB2
TGFB3
TGFBR1
TGFBR2
TGFBR3
THBS1
THPO
THRA
THRB
TIE1
TIMM9
TINAGL1
TK2
TKFC
TLR1
TLR2
TLR3
TLR4
TLR7
TLR8
TMBIM4
TMPRSS6
TMSB10
TMSB15A
TMSB15B
TMSB4X
TMSB4XP8
TMSB4Y
TNC
TNF
TNFAIP3
TNFRSF10A
TNFRSF10B
TNFRSF10C
TNFRSF10D
TNFRSF11A
TNFRSF11B
TNFRSF12A
TNFRSF13B
TNFRSF13C
TNFRSF14
TNFRSF17
TNFRSF18
TNFRSF19
TNFRSF1A
TNFRSF1B
TNFRSF21
TNFRSF25
TNFRSF4
TNFRSF6B
TNFRSF8
TNFRSF9
TNFSF10
TNFSF11
TNFSF12
TNFSF13
TNFSF13B
TNFSF14
TNFSF15
TNFSF18
TNFSF4
TNFSF8
TNFSF9
TOR2A
TP53
TP63
TPM2
TPT1
TRAC
TRAF3
TRAJ1
TRAJ10
TRAJ11
TRAJ12
TRAJ13
TRAJ14
TRAJ15
TRAJ16
TRAJ17
TRAJ18
TRAJ19
TRAJ2
TRAJ20
TRAJ21
TRAJ22
TRAJ23
TRAJ24
TRAJ25
TRAJ26
TRAJ27
TRAJ28
TRAJ29
TRAJ3
TRAJ30
TRAJ31
TRAJ32
TRAJ33
TRAJ34
TRAJ35
TRAJ36
TRAJ37
TRAJ38
TRAJ39
TRAJ4
TRAJ40
TRAJ41
TRAJ42
TRAJ43
TRAJ44
TRAJ45
TRAJ46
TRAJ47
TRAJ48
TRAJ49
TRAJ5
TRAJ50
TRAJ52
TRAJ53
TRAJ54
TRAJ56
TRAJ57
TRAJ58
TRAJ59
TRAJ6
TRAJ61
TRAJ7
TRAJ8
TRAJ9
TRAV10
TRAV1-1
TRAV1-2
TRAV12-1
TRAV12-2
TRAV12-3
TRAV13-1
TRAV13-2
TRAV14DV4
TRAV16
TRAV17
TRAV18
TRAV19
TRAV2
TRAV20
TRAV21
TRAV22
TRAV23DV6
TRAV24
TRAV25
TRAV26-1
TRAV26-2
TRAV27
TRAV29DV5
TRAV3
TRAV30
TRAV34
TRAV35
TRAV36DV7
TRAV38-1
TRAV38-2DV8
TRAV39
TRAV4
TRAV40
TRAV41
TRAV5
TRAV6
TRAV7
TRAV8-1
TRAV8-2
TRAV8-3
TRAV8-4
TRAV8-6
TRAV8-7
TRAV9-1
TRAV9-2
TRBC1
TRBC2
TRBD1
TRBD2
TRBJ1-1
TRBJ1-2
TRBJ1-3
TRBJ1-4
TRBJ1-5
TRBJ1-6
TRBJ2-1
TRBJ2-2
TRBJ2-3
TRBJ2-4
TRBJ2-5
TRBJ2-6
TRBJ2-7
TRBV10-1
TRBV10-2
TRBV10-3
TRBV11-1
TRBV11-2
TRBV11-3
TRBV12-3
TRBV12-4
TRBV12-5
TRBV13
TRBV14
TRBV15
TRBV16
TRBV17
TRBV18
TRBV19
TRBV2
TRBV20-1
TRBV24-1
TRBV25-1
TRBV27
TRBV28
TRBV29-1
TRBV30
TRBV3-1
TRBV4-1
TRBV4-2
TRBV4-3
TRBV5-1
TRBV5-4
TRBV5-5
TRBV5-6
TRBV5-7
TRBV5-8
TRBV6-1
TRBV6-2
TRBV6-3
TRBV6-4
TRBV6-5
TRBV6-6
TRBV6-7
TRBV6-8
TRBV6-9
TRBV7-2
TRBV7-3
TRBV7-4
TRBV7-6
TRBV7-7
TRBV7-8
TRBV7-9
TRBV9
TRDC
TRDD1
TRDD2
TRDD3
TRDJ1
TRDJ2
TRDJ3
TRDJ4
TRDV1
TRDV2
TRDV3
TRGC1
TRGC2
TRGJ1
TRGJ2
TRGJP
TRGJP1
[truncated: 80 more rows]

## Sheet: Normalized Expression data
Tag	TCGA-3C-AALI-01	TCGA-3C-AALJ-01	TCGA-3C-AALK-01	TCGA-5T-A9QA-01	TCGA-A1-A0SD-01	TCGA-A1-A0SE-01	TCGA-A1-A0SF-01	TCGA-A1-A0SH-01	TCGA-A1-A0SI-01	TCGA-A1-A0SJ-01	TCGA-A1-A0SM-01	TCGA-A1-A0SN-01	TCGA-A1-A0SO-01	TCGA-A1-A0SP-01	TCGA-A1-A0SQ-01	TCGA-A2-A04N-01	TCGA-A2-A04P-01	TCGA-A2-A04Q-01	TCGA-A2-A04R-01	TCGA-A2-A04T-01	TCGA-A2-A04U-01	TCGA-A2-A04V-01	TCGA-A2-A04X-01	TCGA-A2-A04Y-01	TCGA-A2-A0CL-01	TCGA-A2-A0CM-01	TCGA-A2-A0CP-01	TCGA-A2-A0CQ-01	TCGA-A2-A0CS-01	TCGA-A2-A0CT-01	TCGA-A2-A0CU-01	TCGA-A2-A0CV-01	TCGA-A2-A0CW-01	TCGA-A2-A0CX-01	TCGA-A2-A0CY-01	TCGA-A2-A0CZ-01	TCGA-A2-A0D0-01	TCGA-A2-A0D1-01	TCGA-A2-A0D2-01	TCGA-A2-A0D3-01	TCGA-A2-A0D4-01	TCGA-A2-A0EM-01	TCGA-A2-A0EO-01	TCGA-A2-A0EQ-01	TCGA-A2-A0ER-01	TCGA-A2-A0ET-01	TCGA-A2-A0EU-01	TCGA-A2-A0EV-01	TCGA-A2-A0EY-01
ENSG00000145075	156.646	268.621	238.775	114.23	172.548	126.967	113.604	198.925	128.01	112.676	164.585	596.771	28.8842	39.3744	37.1839	288.117	117.599	93.0328	176.589	131.19	38.8603	197.826	122.029	419.97	248.892	125.092	178.552	1632.03	281.817	64.2518	235.923	216.62	103.38	81.776	55.7617	140.83	42.6177	95.0989	106.92	331.337	123.36	129.513	95.4026	181.247	148.942	839.621	267.636	317.846	312.25
ENSG00000153363	964.308	527.649	854.969	1799.51	409.36	677.159	466.667	474.683	683.508	621.765	664.568	855.372	402.774	507.929	536.35	594.981	624.993	325.104	872.68	360.076	1232.65	770.987	561.334	811.376	322.603	268.58	424.482	3072.79	1162.49	677.116	791.81	1211.58	664.587	579.247	624.859	349.605	359.743	1251.71	316.525	1812.61	1244.13	966.826	910.661	562.08	594.025	786.714	510.181	1341.7	449.335
ENSG00000163364	418.202	489.274	666.81	154.915	1036.17	1052.77	1163.88	843.062	711.165	131.114	840.718	426.782	28.0819	185.059	87.8893	734.106	58.1389	139.038	404.513	51.1735	251.815	1690.61	1909.98	599.075	1744.16	95.6586	2026.39	1178.4	1297.98	544.905	308.826	1473.76	227.272	355.498	183.686	657.207	56.4058	2255.39	118.564	477.515	206.102	183.727	1180.49	180.168	381.5	476.936	602.181	968.54	107.574
ENSG00000165511	77.6045	64.7569	68.2215	104.841	66.0258	97.8707	106.921	185.242	86.9201	142.381	113.875	81.3779	250.33	196.872	59.7196	165.766	64.7456	128.815	35.9339	55.8257	702.594	102.656	43.3881	68.7083	60.3086	198.676	72.4314	44.7493	124.65	50.6601	64.8028	116.526	205.94	81.776	347.691	84.0039	171.724	433.085	254.067	125.802	102.299	84.3338	61.6744	115.437	76.6484	16.8691	83.6362	71.2575	56.1669
ENSG00000166770	891.015	165.49	903.385	10.9536	468.343	416.171	275.099	504.153	253.649	1040.71	195.723	157.331	3726.06	2481.57	637.761	228.915	568.175	194.244	130.389	1794.8	2359.6	235.253	105.759	1047.61	216.345	472.161	325.099	101.783	218.137	2166.03	825.224	767.879	1208.56	1297.06	1144.76	1077.23	874.916	1376.36	1712.83	70.8742	133.891	184.731	655.29	1249.31	164.62	583.518	118.136	224.086	1165.22
ENSG00000167920	488.621	1160.83	528.166	1738.49	787.028	1436.32	2136.2	1884	694.571	913.698	647.665	397.848	93.8737	611.287	1527.92	1641.87	837.728	993.713	903.481	670.838	2347.16	1397.61	793.641	1110.91	986.954	424.332	1662.55	1028.36	2307.37	4690.38	1652.47	1564.89	303.577	2259.06	631.419	2132.22	1041.63	3298.9	900.878	1652.26	957.545	1589.29	2472.76	1434.87	1526.87	1796.56	1507.54	2529.64	785.384
ENSG00000170919	672.573	755.497	792.25	488.216	357.42	441.741	565.792	508.363	247.327	250.96	364.756	222.433	1197.89	526.632	196.061	655.17	1567.11	495.834	309.032	748.064	5272.56	746.392	225.076	406.074	486.298	505.274	976.981	407.131	364.465	265.657	369.579	511.67	132.917	232.834	969.27	562.085	376.038	427.945	883.941	543.074	290.348	383.518	399.92	458.511	279.592	621.857	378.454	290.656	644.491
ENSG00000172460	109.221	52.7649	132.042	39.1199	54.5814	25.5698	3.34129	32.6279	37.1386	22.5352	421.694	28.9344	31.2912	2.95308	37.1839	113.471	56.8175	30.6702	5.13341	7.44342	12.4353	70.5758	51.5234	11.5801	30.6329	13.4903	77.4847	8.77438	17.6135	401.574	134.668	8.21661	18.871	29.5302	21.3207	24.707	5.01385	20.5619	81.5131	73.532	185.04	9.03576	7.7093	9.70964	94.9395	113.483	190.272	135.014	364.609
ENSG00000172965	2387.06	2256.9	1266.5	2995.02	1258.01	746.815	688.305	1699.81	1118.9	692.444	1619.16	933.133	123.56	1206.82	758.327	1209.7	4663	1608.14	1653.99	600.126	1440.94	1547.32	1344.13	836.08	2028.47	1819.97	1814.15	1605.71	1648.9	994.668	526.523	1044.26	457.826	1776.36	1966.42	1248.94	7852.94	1620.54	1081.9	768.1	738.656	1081.28	1421.4	938.598	791.743	313.612	809.18	1234.82	644.491
ENSG00000174171	40.2394	50.3665	33.0104	1.56479	29.9317	12.344	33.4129	38.9429	33.9779	3.07298	5.33789	10.8504	2.40702	7.87487	3.38036	54.2686	33.0334	50.0946	9.24015	26.9824	15.5441	9.62397	19.8862	29.3361	54.5649	29.4334	32.0046	426.435	2.70977	1.23561	5.06272	29.1316	13.1276	10.222	8.20025	27.1777	16.295	2.57024	8.46889	2.65778	6.01757	13.0517	12.5276	22.6558	4.35502	10.7349	5.22726	13.1264	62.8308
ENSG00000174365	758.8	870.621	991.412	1658.68	755.336	386.192	1157.2	397.85	496.235	1727.01	420.804	366.201	477.392	487.258	437.193	565.38	268.232	547.974	856.254	605.708	1215.55	791.304	1000.64	579.003	487.255	637.724	773.163	657.201	784.48	995.903	498.172	579.644	1116.67	472.484	1431.76	454.61	985.221	633.564	453.086	696.339	441.539	475.883	726.602	364.651	464.245	450.865	824.862	467.862	850.119
ENSG00000175061	3285.26	5247.71	9995.55	16652.5	6996.98	13680.7	16859	9112.65	3954.08	7643.51	11074.4	10437.2	3949.11	27857.4	4954.48	12836	8965.28	12142.3	8633.38	21935.8	27974.7	27966.2	10985.3	11250.4	8029.65	11812.6	22895.1	20529.4	15673.3	11859.4	6016.54	16330.9	5173.93	19502.4	51997.8	29513.8	20717.2	20050.4	12813.4	19144	5743.02	20633.7	10304.4	28538.8	23646.9	26504.4	15472.7	7210.14	5958.45
ENSG00000176912	122.155	43.1713	67.1211	622.788	14.0855	81.9997	36.7542	31.5754	64.0048	43.0217	44.4825	37.0722	267.179	96.4672	85.6357	51.3085	120.242	75.6531	60.5743	138.634	54.4044	40.6345	107.566	122.749	80.4114	137.356	15.1601	101.783	85.3579	45.7177	20.2509	51.5405	47.5877	39.7522	36.0811	16.0596	106.544	59.1155	475.317	8.85928	45.1318	46.1828	41.4375	62.5732	61.8413	22.2365	70.0453	20.6272	13.3277
ENSG00000177335	48.8621	661.959	42.9135	1.56479	41.3762	20.2795	15.5927	27.3653	50.5717	30.7298	70.2823	27.126	0.802339	17.7185	10.1411	164.779	38.3188	50.0946	24.6404	13.026	9.32647	40.6345	33.445	27.0201	232.619	78.4891	28.6357	30.7103	25.7429	2.47122	58.7276	22.4089	88.6116	24.9871	16.4005	24.707	127.853	24.4173	21.1722	7.08742	17.3005	13.0517	50.1104	48.5482	14.8071	17.6359	24.0454	51.5679	28.5594
ENSG00000177822	18.6826	33.5777	359.813	1.56479	12.3248	134.903	10.0239	86.306	40.2993	24.5838	37.3653	26.2218	5.61638	39.3744	1.12679	384.814	13.2134	4.08936	11.2935	9.30428	13.9897	24.5946	7.23135	10.808	15.3165	11.0375	141.494	0.877438	59.615	3.70684	40.5018	30.6255	3.28191	15.9009	3.2801	329.839	2.50692	12.8512	15.8792	7.08742	16.5483	4.01589	541.578	11.8673	5.22602	2.30033	16.7272	20.6272	6.66387
ENSG00000179066	12.9341	7.19521	0	51.6382	0	19.3978	22.2753	1.05251	60.0539	2.04865	8.89649	19.8924	309.703	54.1397	3.38036	0.986702	418.864	209.579	8.21346	320.067	816.066	2.13866	3.61568	10.808	0	451.313	1.68445	2.63231	2.70977	43.2464	0	2.24089	0	1.13578	785.584	13.5889	125.346	1.28512	171.495	0	0.752196	2.00795	3.85465	1.07885	6.09703	2.30033	43.909	19.6896	5.71189
ENSG00000179523	649.579	616.39	483.052	926.358	491.232	484.063	387.589	417.847	183.322	342.125	459.059	181.744	328.157	316.964	547.618	602.875	174.417	292.389	479.461	282.85	282.903	747.461	451.056	417.654	311.116	163.11	448.064	515.933	307.559	569.617	541.711	568.44	397.932	182.86	246.008	412.608	223.116	514.048	264.653	332.223	668.702	413.637	471.231	305.314	675.899	999.111	488.226	310.345	234.187
ENSG00000180139	94.85	95.9361	278.388	14.0832	313.403	395.891	202.705	298.913	116.947	50.1919	68.503	66.0065	13.6398	32.4838	43.9446	144.059	329.013	184.021	162.216	238.189	49.7411	63.0904	42.4842	150.541	163.695	66.2252	165.076	62.2981	13.5489	24.7122	114.418	277.871	25.4348	115.849	88.5627	510.2	18.8019	95.0989	62.4581	51.3838	42.8752	100.397	136.84	15.1039	25.2591	17.6359	34.4999	80.6335	87.5823
ENSG00000180769	133.652	69.5537	86.9274	148.655	183.112	144.602	168.178	261.023	163.568	211.011	142.344	66.0065	45.7334	84.6549	400.009	135.178	52.8535	55.2063	77.0012	54.8952	26.425	108.002	114.798	104.992	58.394	39.2446	156.654	163.203	75.8737	268.128	141.756	197.199	54.972	51.11	85.2826	184.067	38.8573	113.091	59.2822	75.3039	88.0069	73.2901	257.298	114.358	260.43	175.592	156.818	159.392	96.1501
ENSG00000182165	922.632	1609.33	1297.31	929.488	1090.75	1468.06	1604.93	1654.55	1096.77	1251.73	1194.8	563.316	466.962	452.805	920.584	2119.44	1236.77	609.314	1476.37	235.398	747.672	1144.18	1413.73	1463.72	470.024	224.43	1908.48	2001.44	3037.66	2341.49	1110.76	1705.32	806.529	1812.7	1011.91	1137.76	256.96	999.823	215.957	1607.96	880.069	1244.93	1463.8	821.004	491.246	967.673	1319.36	1253.57	4419.1
ENSG00000182648	1320.71	606.796	293.793	226.895	468.343	402.945	857.597	401.007	749.093	470.165	919.008	276.685	2789.73	2631.19	572.407	679.838	578.746	379.288	88.2947	1954.83	788.086	209.589	307.332	504.118	559.051	42.9237	771.478	71.0724	411.886	101.32	407.043	284.593	1677.06	429.324	1633.49	219.893	1037.87	2631.93	1621.79	238.315	191.058	391.55	128.167	1103.66	172.459	316.679	747.498	415.356	752.065
ENSG00000183242	22.9939	0	2.20069	90.7581	9.68379	1.76344	50.1193	27.3653	33.9779	4.0973	3.5586	32.5512	4.81404	3.93744	0	38.4814	2.64268	39.8712	3.08005	8.37385	1.55441	13.9013	2.71176	2.31601	0	58.8669	80.8536	3.50975	1.35489	2.47122	1.01254	0	10.6662	14.7651	159.085	12.3535	110.305	6.4256	10.5861	0	0	4.01589	5.78197	62.5732	0.871004	1.53355	2.0909	22.5024	376.033
ENSG00000183250	409.579	285.41	228.872	230.025	196.317	194.86	295.147	239.973	431.44	163.892	336.287	227.858	725.315	74.8113	167.891	172.673	307.872	494.812	53.3875	453.118	186.529	237.391	334.45	203.037	182.84	442.728	316.677	470.307	231.686	402.81	254.149	170.308	366.753	223.748	426.413	195.186	258.213	553.887	579.06	258.691	154.952	180.715	203.333	189.877	111.489	36.8053	88.8634	230.649	582.612
ENSG00000183784	132.215	107.928	33.0104	363.032	67.7865	82.8815	153.699	71.5708	60.8441	37.9	134.337	46.1142	5.61638	16.7341	9.01428	88.8032	97.779	21.4691	10.2668	30.7041	10.8809	11.7626	104.855	164.437	24.8892	33.1126	151.601	61.4206	162.586	75.3723	11.138	254.715	4.10239	60.1962	22.9607	56.8262	56.4058	10.281	11.6447	20.3763	8.27416	17.0675	32.7645	24.8135	63.5833	119.617	132.772	19.6896	174.213
ENSG00000185332	107.784	333.378	165.052	82.9341	12.3248	4.40859	21.1615	26.3128	0.790183	24.5838	266.895	83.1863	1.60468	82.6861	14.6482	59.2021	105.707	7.15637	0	113.512	26.425	6.41598	7.23135	77.2003	25.8465	47.8293	134.756	19.3036	112.456	6.17806	91.129	7.46964	59.0744	56.7889	916.788	7.41211	8.77423	24.4173	113.271	63.7868	22.5659	2.00795	11.5639	137.014	2.61301	3.06711	130.682	6.56319	20.9436
ENSG00000186594	524.549	1244.77	762.54	461.614	573.104	375.612	351.949	804.119	608.441	646.349	1043.56	716.126	84.2456	296.292	301.979	572.287	1074.25	675.766	388.086	160.964	405.701	682.232	498.963	684.767	942.919	862.154	833.803	603.677	788.544	326.202	743.208	768.626	246.143	562.21	337.85	946.28	136.627	257.024	492.254	272.866	386.629	815.226	606.144	393.78	708.997	500.706	1302.63	638.505	570.237
ENSG00000187951	232.814	534.844	334.505	513.253	148.778	187.806	133.652	102.094	215.72	256.081	228.64	237.804	401.17	471.508	336.909	151.952	433.399	332.26	499.995	742.481	217.618	414.9	388.685	566.651	522.674	1223.94	64.0091	277.27	36.582	102.556	268.324	80.6721	470.954	170.367	254.208	84.0039	688.15	812.196	707.152	79.7335	584.456	123.489	107.93	456.353	262.172	231.567	232.09	227.837	149.461
ENSG00000188242	813.411	983.346	593.087	844.989	616.241	476.128	694.988	560.989	385.609	874.774	851.394	683.574	845.666	1414.52	945.373	801.202	987.039	634.872	627.303	1906.45	225.39	637.32	891.264	744.983	413.544	740.741	609.771	594.903	776.35	1291.21	667.267	655.088	1294.71	880.228	490.375	542.32	1183.27	785.208	825.717	484.603	901.131	466.848	1331.78	668.886	715.094	1246.78	1299.5	429.42	590.228
ENSG00000188511	47.425	45.5697	78.1246	26.6015	57.2224	39.6773	53.4606	49.4681	21.3349	69.6541	56.9375	57.8687	15.2445	65.952	46.1982	53.2819	79.2803	89.9658	31.8272	55.8257	38.8603	59.8825	70.5057	45.5482	182.84	88.3003	101.067	32.4652	40.6466	40.7752	64.8028	29.8786	34.4601	89.7264	80.3625	130.947	21.3088	48.8345	164.085	48.726	54.1581	65.2583	27.9462	110.043	13.0651	39.1057	11.5	64.6943	66.6387
ENSG00000196167	47.425	23.984	67.1211	43.8142	119.727	376.493	265.076	101.041	45.0404	53.2649	27.5791	100.366	4.81404	475.445	55.2125	49.3351	130.812	163.574	42.094	93.0428	51.2956	13.9013	13.5588	443.902	596.385	11.0375	133.072	17.5488	14.9038	170.514	17.2133	213.632	132.097	12.4936	670.781	231.011	15.0415	1055.08	31.7583	12.403	15.7961	12.0477	148.404	297.762	14.8071	2.30033	59.5908	52.5055	57.1189
ENSG00000196756	2151.37	1319.12	1111.35	2275.21	1053.77	1144.47	1146.06	451.528	580.784	2230.98	470.624	1060.63	686	2765.06	404.516	1444.53	1174.67	1518.17	1634.48	3883.61	7986.56	1296.03	900.303	1356.41	1303.81	1367.43	1138.69	1174.01	1946.97	772.258	710.806	901.586	2870.03	1018.79	4124.73	781.978	6337.5	1190.02	1342.32	1516.71	770.249	401.589	524.232	1078.85	466.858	906.331	837.407	437.859	1749.74
ENSG00000197180	326.226	338.175	490.755	294.181	159.342	235.419	454.415	325.226	246.537	407.681	148.571	224.241	296.063	94.4984	411.277	450.923	198.201	268.875	326.485	238.189	244.043	519.694	506.195	747.299	153.165	176.601	486.806	737.048	490.469	296.547	648.028	304.014	119.79	344.141	246.008	264.365	134.12	630.994	110.096	217.052	500.963	283.12	339.209	111.121	184.653	195.528	370.09	371.289	660.675
ENSG00000197182	195.448	139.107	210.166	363.032	107.402	67.8923	49.0056	67.3608	49.7815	51.2163	89.8546	37.9764	14.4421	279.558	86.7625	139.125	322.406	44.9829	92.4015	50.2431	124.353	1039.39	131.068	139.733	75.625	83.3947	478.384	221.114	62.3248	24.7122	166.057	96.3584	80.4068	61.332	533.016	185.303	134.12	411.238	78.3373	90.3647	57.9191	193.767	125.276	154.275	94.0684	385.689	305.272	65.6319	93.2942
ENSG00000197291	43.1136	91.1393	156.249	607.14	192.795	315.655	483.373	151.562	187.273	73.7514	31.1377	84.9947	633.848	207.7	48.4518	350.279	25.1054	24.5361	417.86	21.3998	268.913	871.504	30.7332	60.9883	254.636	24.5279	102.751	1203.84	314.334	664.759	261.236	44.0709	124.713	116.985	100.043	93.8868	75.2077	25.7024	31.7583	63.7868	116.59	497.971	230.315	37.7597	186.395	220.065	338.727	110.637	278.93
ENSG00000197308	1047.66	1760.43	798.852	1104.75	95.9576	399.418	13.3652	55.7831	390.35	79.8974	8.00684	172.702	3.20936	6.89051	1166.22	300.944	23.7841	11.2457	533.875	5.58257	0	1746.22	32.5411	23.1601	45.9494	1.22639	673.78	2144.46	579.892	847.63	437.419	884.406	22.9734	18.1724	6.5602	558.379	10.0277	395.817	7.41028	486.374	457.335	808.199	552.179	12.9462	1191.53	1887.81	636.68	226.899	29.5114
ENSG00000197536	313.292	314.191	276.187	291.052	329.249	185.161	255.052	177.875	320.024	125.992	122.772	250.463	50.5474	218.528	78.875	179.58	387.152	647.141	276.178	174.92	77.7205	139.013	490.828	472.466	936.218	404.71	277.934	545.766	249.299	88.9641	193.396	231.559	427.469	189.675	42.6413	184.067	259.467	84.8179	147.147	372.09	262.516	183.727	284.28	323.655	128.909	453.165	159.954	314.096	147.557
ENSG00000197670	116.407	83.9441	117.737	50.0734	180.471	55.5482	60.1432	39.9955	156.456	588.987	128.999	167.277	56.9661	29.5308	240.005	146.032	26.4268	89.9658	125.255	89.3211	21.7618	56.6745	49.7155	2041.18	92.856	107.923	67.378	92.131	20.3233	39.5396	241.998	53.0345	594.846	130.614	405.092	50.6494	58.9127	59.1155	39.1686	113.399	84.9981	45.1788	60.7107	88.4656	216.88	59.8086	97.2271	83.4463	128.517
ENSG00000198468	38.8023	194.271	20.9066	219.071	16.7265	202.795	10.0239	89.4635	32.3975	91.1649	153.909	68.7191	479.799	154.544	536.35	67.0957	80.6016	185.043	14.3736	180.503	220.726	23.5253	71.4096	276.377	155.079	136.13	153.285	111.435	32.5173	142.095	102.267	19.4211	38.5624	243.056	221.407	85.2393	147.908	227.466	353.576	23.0341	30.84	27.1073	54.9288	85.229	107.134	101.215	97.2271	315.971	42.8392
ENSG00000203280	165.269	33.5777	111.135	31.2959	73.0686	159.591	74.6221	149.457	195.175	335.979	134.337	72.3359	172.503	48.2336	202.821	53.2819	144.026	36.8042	23.6137	123.747	20.2073	22.4559	55.1391	32.4241	44.0348	45.3765	80.8536	220.237	58.2601	30.8903	35.4391	160.597	60.7153	51.11	16.4005	84.0039	13.7881	44.9792	100.568	184.273	121.856	56.2225	150.331	148.881	153.297	81.2784	52.2726	92.8223	112.334
ENSG00000203288	68.9818	86.3425	58.3184	126.748	66.9062	44.9676	73.5083	17.8927	92.4514	57.3622	32.0274	62.3897	76.2223	24.609	104.791	32.5612	36.9975	59.2957	33.8805	83.7385	211.4	29.9412	89.488	77.2003	72.7532	47.8293	45.4802	85.9889	117.875	35.8328	35.4391	51.5405	30.3577	70.4182	262.408	34.5899	175.485	26.9875	77.2786	36.323	15.0439	54.2146	39.5102	19.4193	42.6792	61.3422	17.7727	66.5695	37.1273
ENSG00000203497	116.407	88.7409	118.837	749.537	39.6155	66.1288	142.562	71.5708	82.9692	53.2649	47.1514	95.8451	639.465	63.9833	39.4375	97.6835	101.743	163.574	59.5476	126.538	49.7411	78.0611	131.972	167.525	223.046	64.9988	198.765	271.128	78.5835	35.8328	86.0663	107.563	83.6887	73.8256	104.963	92.6514	61.4196	490.916	153.499	102.768	43.6274	88.3497	110.821	99.2541	95.8105	104.282	170.409	94.6975	76.1585
ENSG00000203635	163.832	23.984	97.9309	54.7678	73.0686	58.1934	94.6698	109.461	67.9557	56.3379	63.1651	13.563	107.513	0.984359	54.0857	153.926	0	3.06702	70.8411	6.51299	6.21764	21.3866	184.399	179.877	82.326	1.22639	40.4268	26.3231	27.0977	39.5396	25.3136	44.8179	143.584	49.9742	111.523	27.1777	0	32.128	0	357.029	3.76098	109.433	93.4753	21.577	31.3561	20.703	34.4999	133.139	230.379
ENSG00000203688	0	2.3984	9.90312	3.12959	12.3248	9.69889	2.22753	5.26256	3.16073	3.07298	4.44825	2.7126	71.4082	196.872	5.63393	1.9734	952.685	105.301	6.1601	66.0604	94.8191	6.41598	5.42351	3.08801	7.65823	479.52	6.7378	6.14206	2.70977	3.70684	7.08781	5.22875	1.64095	5.67889	19.6806	14.8242	1729.78	23.1322	19.055	2.65778	2.25659	6.02384	8.67296	2.1577	6.09703	0.766777	9.40907	5.62559	3.80792
ENSG00000203711	632.333	50.3665	113.336	64.1566	78.3507	22.9247	53.4606	25.2603	92.4514	120.87	59.6065	43.4016	26.4772	157.497	92.3964	81.8963	107.028	23.5138	41.0673	28.8433	12.4353	55.6051	81.3527	34.7402	138.805	61.3196	30.3201	52.6463	50.1308	97.6134	61.7652	56.7693	345.421	40.888	537.937	25.9424	112.812	199.194	20.1136	66.4446	53.4059	37.147	37.5828	88.4656	44.4212	58.2751	40.7726	33.7536	161.837
ENSG00000203875	763.111	1659.7	2026.84	2977.8	4084.8	2708.64	6884.17	3167.01	832.063	3030.98	3162.7	1064.24	819.991	32399.2	3176.41	3573.83	6356.96	1610.18	1043.11	1936.22	5390.7	6630.91	1764.45	5675	2456.38	6710.82	3003.38	999.401	4788.17	1670.55	2848.29	2149.02	712.174	1667.32	47356.5	6851.26	12420.5	3068.87	1454.53	3855.56	1565.32	4200.62	3997.27	2632.39	3848.97	1680.01	1127	5296.5	3161.53
ENSG00000203999	41.6765	64.7569	11.0035	0	8.80345	33.5053	11.1376	8.4201	56.103	14.3406	40.0342	26.2218	19.2561	51.1867	1.12679	33.5479	51.5322	55.2063	1.02668	81.8776	73.0573	8.55464	11.7509	1745.5	44.0348	55.1877	53.9024	204.443	73.1639	13.5917	70.8781	79.1782	329.832	67.0109	129.564	8.64746	136.627	6.4256	222.308	52.2698	18.8049	25.0993	13.4913	67.9675	15.6781	8.43455	14.6363	46.8799	115.19
ENSG00000204049	5.74848	1705.27	748.236	56.3326	38.7352	109.333	291.806	158.929	6.32146	176.184	478.631	28.0302	12.8374	3.93744	87.8893	20.7207	14.5347	13.2904	16.4269	1.86086	0	31.0106	15.3666	128.153	613.616	2.45279	69.0625	826.546	844.095	4.94245	45.5645	534.079	498.03	39.7522	145.965	9.88282	1.25346	43.6941	21.1722	3145.04	15.7961	25.0993	474.122	7.55194	67.0673	335.082	119.182	115.325	164.693
ENSG00000204380	247.185	28.7808	60.5191	46.9438	54.5814	22.0429	45.6643	5.26256	281.305	26.6325	29.3584	31.647	550.405	16.7341	33.8036	53.2819	368.653	125.748	57.4942	48.3822	725.91	27.8026	46.0999	245.497	22.9747	12.2639	38.7424	87.7438	4.06466	35.8328	87.0788	7.46964	48.4082	27.2587	508.416	35.8252	28.8296	32.128	99.5095	28.3497	30.84	21.0834	26.0189	25.8924	56.6153	27.604	40.7726	40.3168	159.933
ENSG00000204682	106.347	57.5617	83.6263	14.0832	199.838	47.6128	51.2331	223.133	60.0539	178.233	43.5928	108.504	19.2561	150.607	39.4375	81.8963	128.17	801.514	37.9873	92.1123	57.5132	47.0505	36.1568	32.4241	213.473	582.537	92.6448	182.507	78.5835	140.86	78.9785	97.8523	31.9986	71.554	26.2408	74.1211	584.113	59.1155	141.854	38.0949	62.4323	33.1311	102.148	24.8135	141.103	16.1023	28.2272	30.0032	39.9832
ENSG00000204832	947.063	43.1713	121.038	12.5184	19.3676	102.279	196.022	15.7877	30.027	206.914	51.5997	0.904199	1093.59	16.7341	5.63393	34.5346	1296.23	17.3798	14.3736	6.51299	40.4147	53.4665	19.8862	20.8441	523.631	152.073	589.558	173.733	59.615	1.23561	644.991	23.1559	2114.37	1753.64	1243.16	53.1201	55.1523	917.575	520.837	61.129	64.6889	67.2662	64.5654	3697.21	14.8071	157.189	59.5908	16.8768	1739.27
ENSG00000204860	53.1735	95.9361	71.5225	719.806	52.8207	45.8493	6.68258	43.153	21.3349	109.603	11.5654	134.726	308.098	72.8425	306.486	85.8431	220.663	70.5414	555.435	26.052	206.737	5.34665	273.887	807.516	10.5301	57.6405	82.5381	0.877438	250.654	75.3723	74.9283	408.589	4.92286	2.27156	101.683	174.185	139.134	1.28512	138.678	229.455	62.4323	1.00397	101.185	2.1577	89.7134	442.431	128.591	8.43839	42.8392
ENSG00000204934	432.573	347.769	72.6229	179.951	84.5131	97.8707	250.597	136.827	147.764	138.284	72.0616	28.9344	336.983	163.404	64.2268	151.952	34.3548	199.356	32.8539	165.616	40.4147	79.1304	37.0607	143.593	104.343	24.5279	257.721	124.596	71.809	154.452	108.342	161.344	248.605	48.8384	106.603	113.652	53.8988	364.974	107.978	116.942	39.1142	69.2742	118.53	309.63	71.4223	88.1794	42.8635	100.323	273.219
ENSG00000205181	74.7303	515.657	121.038	291.052	439.292	184.279	92.4423	378.904	170.68	513.187	694.816	188.073	346.611	45.2805	157.75	327.585	204.807	254.562	297.738	47.4518	45.0779	93.0317	40.6763	163.665	273.782	101.791	178.552	30.7103	548.729	290.369	905.215	388.421	159.993	131.75	242.727	253.247	45.1246	30.8429	194.785	117.828	879.317	191.759	191.769	372.203	234.3	71.3103	397.272	179.081	1370.85
ENSG00000205791	176.766	31.1792	70.4222	112.665	55.4617	70.5374	130.31	112.619	37.9288	61.4595	26.6895	25.3176	119.549	678.223	75.4946	103.604	100.422	100.189	11.2935	350.771	306.219	68.4371	100.335	68.7083	38.2911	74.81	82.5381	147.41	98.9068	122.326	72.9032	97.1053	30.3577	110.17	54.1217	82.7686	45.1246	281.441	32.817	70.8742	28.5834	84.3338	57.8197	32.3655	51.3892	94.3136	95.1362	47.8175	114.238
ENSG00000205890	339.161	299.8	233.273	145.526	53.701	122.559	231.663	43.153	131.961	125.992	50.71	65.1023	9.62807	73.8269	21.4089	293.051	196.879	51.1169	162.216	90.2515	110.363	131.528	26.2136	358.21	83.2832	474.614	309.939	259.722	31.1624	33.3615	225.797	70.2146	411.059	168.095	344.411	80.2979	18.8019	104.095	15.8792	315.39	123.36	92.3656	81.9113	294.526	250.849	103.515	136.954	55.3183	304.634
ENSG00000205913	452.693	314.191	173.855	147.091	131.171	113.742	160.382	57.8882	103.514	66.5811	112.096	122.067	93.8737	31.4995	54.0857	183.527	184.987	26.5808	137.576	31.6345	113.472	179.647	94.0076	177.561	52.6503	88.3003	320.046	671.24	112.456	122.326	131.631	130.719	106.662	93.1338	145.965	140.83	20.0554	134.938	14.8206	434.105	203.845	232.922	76.1293	137.014	55.7443	28.3708	116.045	150.953	166.597
ENSG00000205930	43.1136	21.5856	22.0069	78.2397	36.0941	29.0967	24.5028	51.5731	32.3975	30.7298	28.4688	19.8924	56.1638	37.4056	60.8464	74.9894	59.4602	55.2063	15.4002	19.539	129.016	64.1598	63.2743	27.7921	29.6756	39.2446	28.6357	8.77438	79.9383	116.148	9.1129	56.7693	17.23	6.81467	44.2814	27.1777	1.25346	56.5453	8.46889	35.4371	14.2917	21.0834	50.1104	42.0751	27.0011	184.027	17.7727	80.6335	101.862
ENSG00000206195	382.274	633.179	71.5225	17.2127	195.436	103.161	85.7597	344.171	148.554	109.603	32.0274	291.152	607.371	51.1867	20.2821	90.7766	640.849	685.989	96.5082	205.625	303.11	122.973	112.086	313.433	94.7706	57.6405	90.9603	42.9944	77.2286	40.7752	221.747	103.828	425.007	378.214	1410.44	197.656	407.375	222.326	766.435	37.209	177.518	92.3656	89.6206	139.171	48.7762	341.983	104.545	241.901	1403.22
ENSG00000206337	3222.03	1719.66	1160.87	2555.31	2099.62	849.976	2376.77	451.528	2195.92	823.557	3307.72	1104.93	580.091	736.3	628.746	837.71	3226.71	11216.1	372.686	1462.63	525.391	597.755	25825	1108.6	6977.6	4146.43	1030.88	1284.57	1418.57	784.614	474.883	1600.74	5164.91	2345.38	305.049	1848.09	1712.23	406.098	1045.91	2368.09	479.901	861.409	1472.48	5401.8	1250.76	5254.73	1174.04	4630.8	1352.77
ENSG00000206567	553.292	278.215	336.706	359.903	149.659	295.375	227.208	133.669	221.251	265.3	322.053	92.2283	1810.08	114.186	189.3	400.601	672.561	268.875	237.164	682.934	1240.42	229.906	471.846	414.566	192.413	165.563	414.375	443.106	304.85	170.514	269.337	217.367	1386.61	130.614	1087.35	269.307	162.95	587.3	276.298	206.421	218.889	142.564	179.241	204.981	188.137	198.595	328.272	233.462	480.75
ENSG00000212719	102.036	165.49	169.453	106.406	235.052	254.816	132.538	579.934	289.207	165.941	201.95	225.146	21.6632	368.15	77.7482	283.183	269.553	268.875	124.229	128.399	643.526	159.33	88.5841	50.1802	420.245	100.564	321.73	58.7883	102.971	58.0738	234.91	203.921	46.7672	160.145	690.461	607.793	377.292	178.632	466.848	63.7868	115.086	200.795	261.153	143.487	87.1004	26.8372	394.136	200.646	536.917
ENSG00000213057	136.526	55.1633	60.5191	64.1566	60.7438	41.4407	31.1854	18.9452	79.0183	14.3406	54.2686	69.6233	52.9544	13.781	136.341	64.1356	17.1774	19.4244	67.7611	13.9564	27.9794	54.5358	43.3881	63.3043	60.3086	40.471	42.1113	240.418	29.8075	17.2986	19.2383	28.3846	160.814	26.1229	29.5209	24.707	16.295	12.8512	10.5861	71.7602	65.441	74.294	31.8009	60.4155	78.3904	78.2113	29.2727	74.0703	47.5991
ENSG00000213468	5.74848	155.896	41.8132	31.2959	20.2479	15.8709	27.8441	17.8927	30.8171	9.21893	41.8135	18.9882	381.914	126.982	47.325	22.6941	248.412	210.602	31.8272	171.199	191.193	24.5946	9.94311	19.3001	104.343	217.072	52.218	5.26463	6.77444	22.241	13.1631	31.3725	14.7686	113.578	962.71	18.5303	226.877	34.6982	149.264	5.31557	20.3093	1.00397	1.92732	216.849	14.8071	190.161	17.7727	21.5648	8.56783
ENSG00000213904	264.43	107.928	114.436	311.394	55.4617	62.602	140.334	67.3608	77.4379	105.505	53.3789	32.5512	267.179	45.2805	164.511	77.9495	397.723	98.1445	66.7344	30.7041	124.353	88.7544	123.837	128.925	63.1804	31.8862	168.445	484.346	82.6481	64.2518	154.919	115.779	18.0505	73.8256	190.246	182.832	57.6592	119.516	39.1686	97.4521	49.6449	113.449	105.039	120.831	87.9714	167.924	61.6817	94.6975	50.455
ENSG00000213963	119.281	74.3505	29.7094	120.489	75.7096	37.9139	38.9817	79.9909	45.0404	106.53	69.3926	57.8687	91.4667	213.606	118.312	35.5213	73.9949	42.9382	29.7738	55.8257	45.0779	119.765	55.1391	95.7284	99.557	91.9795	43.7957	77.2145	59.615	164.336	117.455	76.9373	38.5624	38.6164	42.6413	65.4737	17.5485	32.128	13.7619	31.8934	75.2196	18.0715	36.6192	62.5732	258.688	152.589	60.6362	160.329	22.8475
ENSG00000214049	4.31136	14.3904	15.4049	115.795	16.7265	63.4837	23.389	5.26256	19.7546	70.6784	1.7793	42.4974	14.4421	197.856	10.1411	12.8271	149.311	4.08936	11.2935	0.930428	3.10882	11.7626	3.61568	414.566	7.65823	363.012	6.7378	12.2841	126.005	75.3723	11.138	468.347	82.8682	168.095	50.8416	29.6485	185.512	7.71072	8.46889	16.8326	70.7064	18.0715	79.0203	34.5232	9.58105	0	375.317	22.5024	95.1981
ENSG00000214106	293.173	237.442	267.384	148.655	477.147	245.118	318.536	358.907	357.163	233.546	180.599	210.678	430.856	134.857	517.195	293.051	112.314	261.719	441.474	93.9732	150.778	381.751	169.033	317.293	665.309	229.335	266.143	286.045	352.271	359.563	201.496	336.881	408.598	155.602	101.683	295.249	275.762	233.892	151.381	261.349	146.678	228.906	266.935	194.193	343.176	982.242	203.863	515.679	263.699
ENSG00000214401	145.149	43.1713	50.6159	79.8045	31.6924	46.731	69.0533	88.411	41.0895	146.478	64.9444	27.126	76.2223	39.3744	87.8893	75.9761	72.6736	72.5861	63.6543	38.1475	108.809	78.0611	50.6195	732.631	62.2231	23.3015	72.4314	127.228	74.5188	103.791	133.656	51.5405	69.7406	27.2587	273.888	53.1201	58.9127	39.8387	46.5789	174.528	56.4147	83.3298	107.93	55.0213	269.14	50.6073	116.045	88.1343	32.3674
ENSG00000214548	1353.77	956.963	1682.43	81.3693	827.524	775.03	862.052	2050.29	1697.31	192.573	862.96	377.051	66.5942	162.419	175.779	1940.84	420.185	555.13	433.26	177.712	313.991	531.457	283.831	702.523	1816.91	746.873	2658.06	312.368	272.332	155.687	342.24	956.861	251.887	1610.53	949.589	1063.64	115.318	1331.38	612.936	346.398	547.599	548.169	488.577	407.805	195.976	110.416	429.681	540.995	722.554
ENSG00000214783	498.681	263.824	169.453	101.712	129.411	151.655	140.334	117.881	117.737	73.7514	106.758	116.642	93.8737	106.311	80.0018	204.247	240.483	78.7201	158.109	56.7561	91.7102	178.578	96.7193	119.661	100.514	84.6211	232.454	197.423	107.036	66.7231	131.631	144.911	46.7672	76.0971	190.246	119.829	105.291	97.6691	156.675	196.676	122.608	106.421	113.712	121.91	81.8744	97.3807	102.454	157.517	215.148
ENSG00000214900	707.064	148.701	104.533	181.516	298.437	84.6449	151.472	45.258	105.094	75.8001	51.5997	103.079	76.2223	146.669	237.752	145.045	171.774	172.775	150.922	154.451	230.053	97.309	104.855	318.065	156.994	435.369	129.703	296.574	200.523	38.304	74.9283	180.765	92.714	95.4053	231.247	75.3565	120.332	206.904	286.884	179.843	59.4235	108.429	113.712	130.541	523.473	76.6777	445.363	171.581	1363.24
ENSG00000214922	153.772	146.303	62.7198	12.5184	87.1541	79.3546	53.4606	73.6758	76.6478	39.9487	51.5997	134.726	166.887	22.6403	29.2964	66.109	56.8175	93.0328	29.7738	67.9212	76.1661	12.832	145.531	115.801	88.0696	44.1501	57.2713	48.2591	82.6481	14.8273	48.6021	82.1661	21.3324	19.3082	27.8809	97.5928	30.0831	35.9834	53.9892	66.4446	10.5307	27.1073	73.2383	29.1289	40.9372	95.0804	12.5454	277.529	69.4946
ENSG00000215067	159.52	119.92	152.948	234.719	109.163	106.688	138.107	113.671	109.835	49.1676	137.896	116.642	156.456	106.311	146.482	219.048	166.489	167.664	107.802	173.99	164.768	122.973	183.496	193.773	151.25	163.11	244.245	250.07	102.971	310.139	129.606	130.719	66.4587	103.356	104.963	166.773	55.1523	170.921	88.9234	217.052	130.13	163.648	135.876	196.35	119.328	297.51	239.409	142.515	126.613
ENSG00000215386	112.095	45.5697	235.474	6.25918	263.223	245.118	288.465	536.781	360.323	187.451	168.144	103.983	254.342	82.6861	63.1	227.928	1026.68	196.289	92.4015	64.1995	51.2956	53.4665	61.4665	101.904	155.079	29.4334	325.099	50.8914	140.908	87.7285	67.8405	418.3	47.5877	121.528	6.5602	349.605	218.102	379.11	221.25	51.3838	45.884	116.461	277.535	57.179	35.7112	16.1023	76.318	82.5087	57.1189
ENSG00000215808	110.658	9.59361	5.50173	4.69438	14.9659	1.76344	16.7064	5.26256	86.1299	301.152	8.89649	61.4855	1.60468	746.144	667.057	513.085	237.841	127.792	22.587	2729.87	62.1764	6.41598	18.9823	6.94803	8.61551	2.45279	48.8491	404.499	4.06466	4.94245	0	123.996	7.3843	109.035	0	12.3535	2.50692	6.4256	720.914	0	13.5395	1.00397	1.92732	285.895	25.2591	489.204	24.0454	574.748	349.377
ENSG00000218357	0	0	0	392.763	4.40172	0.881718	149.244	1.05251	14.2233	19.4622	81.8477	160.947	0	2.95308	5.63393	0	2.64268	1.02234	21.5603	0.930428	17.0985	2.13866	131.972	98.8164	41.163	1.22639	0	201.811	6.77444	3.70684	206.559	18.6741	8.20477	1.13578	295.209	0	0	0	0	141.748	24.0703	0	31.8009	1.07885	249.978	396.424	9.40907	102.198	225.62
ENSG00000218416	2131.25	139.107	1723.14	114.23	901.473	207.204	272.872	4.21005	175.421	56.3379	4538.1	192.594	1.60468	1.96872	1835.53	875.205	3.96401	34.7595	562.622	4.65214	3.10882	499.377	809.007	434.638	7.65823	8.58475	1489.05	49.1365	287.236	0	563.987	283.846	347.062	522.458	90.2028	366.9	2.50692	516.618	4.23445	1359.9	1410.37	277.097	30.8372	1904.17	578.347	3.06711	444.317	6.56319	746.353
ENSG00000221817	277.364	297.402	250.879	183.081	338.052	179.87	240.573	216.817	215.72	146.478	205.509	113.929	84.2456	155.529	303.105	424.282	224.627	222.87	144.762	113.512	164.768	283.372	251.289	227.741	374.296	201.128	259.405	308.858	285.881	252.065	163.02	198.692	265.014	222.612	123.004	213.716	85.2354	61.6857	131.268	275.524	158.713	246.977	215.86	215.77	161.136	173.292	219.545	251.277	194.204
ENSG00000221990	744.429	311.792	311.398	544.549	133.812	167.526	321.877	142.089	137.492	320.614	307.819	157.331	419.624	347.479	318.88	264.436	619.707	242.294	86.2414	418.692	102.591	166.815	832.509	280.237	161.78	163.11	212.241	234.276	441.693	1278.86	148.844	221.848	251.887	286.216	242.727	227.305	256.96	487.06	246.656	93.9084	273.799	134.532	493.395	262.16	168.975	270.672	386.817	120.95	198.012
ENSG00000222033	262.993	40.7729	57.218	15.6479	51.06	41.4407	80.1909	8.4201	19.7546	24.5838	7.11719	12.6588	0	17.7185	1.12679	82.883	15.8561	111.435	10.2668	16.7477	0	22.4559	40.6763	144.365	64.1377	0	390.793	8.77438	17.6135	38.304	3.03763	256.956	66.4587	2.27156	4.92015	6.17676	8.77423	343.127	1.05861	5.31557	0.752196	6.02384	15.4186	3.23655	292.657	123.451	1.04545	75.0079	15.2317
ENSG00000222041	2430.17	1412.66	722.928	3209.39	639.13	285.677	542.402	573.619	1022.5	348.271	769.547	887.923	68.1989	677.239	342.543	529.859	3837.17	1074.48	1216.62	380.545	886.014	1179.47	1674.96	726.455	901.756	1041.21	1354.3	1501.3	968.744	1234.38	412.106	955.367	341.319	587.197	1056.19	670.796	2707.48	1804.31	1373.02	791.134	422.734	936.707	920.298	609.55	499.085	161.79	411.908	605.689	838.695
ENSG00000223478	277.364	117.522	90.2284	59.4622	69.5472	101.398	70.1671	54.7306	75.0674	73.7514	23.1309	122.067	20.8608	121.076	310.993	95.7101	95.1363	145.172	113.962	63.2691	192.747	140.082	208.805	125.065	103.386	101.791	94.3292	300.084	121.94	67.9587	147.831	333.146	120.61	79.5044	39.3612	109.946	137.881	326.42	118.564	64.6727	388.885	89.3536	85.766	135.935	110.618	78.2113	109.772	126.576	81.8704
ENSG00000223745	1106.58	1033.71	780.146	261.321	416.403	433.805	273.986	442.055	279.725	159.795	475.073	178.127	165.282	367.166	278.316	714.372	351.476	394.623	198.15	314.485	351.297	902.514	564.045	638.447	794.541	204.808	931.501	689.666	207.298	500.423	722.957	311.484	267.476	171.502	208.286	473.14	77.7146	650.271	238.188	776.959	451.318	305.208	306.445	216.849	284.818	1025.95	616.817	643.193	664.483
ENSG00000223749	171.017	211.06	57.218	10.9536	48.419	84.6449	37.8679	45.258	95.6121	17.4135	64.9444	21.7008	20.0585	23.6246	16.9018	38.4814	33.0334	73.6084	30.8005	270.754	118.135	78.0611	122.029	84.1484	677.753	94.4322	289.725	44.7493	6.77444	24.7122	40.5018	111.298	13.1276	38.6164	39.3612	86.4746	36.3504	226.181	53.9892	22.1482	158.713	15.0596	65.529	20.4981	47.9052	29.1375	79.4544	63.7567	39.0312
ENSG00000223764	171.017	1935.51	1427.15	87.6285	77.4703	66.1288	1091.49	147.352	82.9692	128.041	759.76	537.998	48.1404	60.0459	23.6625	1875.72	153.275	37.8265	174.536	32.565	6.21764	26.7332	15.3666	1733.15	336.005	30.6598	3306.58	15.7939	13.5489	122.326	236.935	82.1661	1681.16	979.04	757.703	187.774	248.185	146.504	9.5275	1159.68	442.291	30.1192	104.076	1489.89	22.6461	6.901	76.318	31.8784	1535.55
ENSG00000223808	132.215	657.163	403.827	12.5184	162.864	21.1612	16.7064	3.15754	958.492	16.3892	28.4688	43.4016	1.60468	0	189.3	3.94681	0	0	285.418	0	0	261.986	17.1745	448.534	262.294	0	544.078	711.602	472.856	1396.24	2703.49	3096.91	120.61	262.365	0	706.621	0	1768.32	0	43.4105	534.811	424.681	2.89099	3515.97	90.5844	17515.5	5233.53	1572.35	840.599
ENSG00000223813	231.376	139.107	147.446	305.135	130.291	69.6557	144.789	86.306	58.4735	120.87	73.8409	70.5275	1.60468	1.96872	349.304	125.311	3.96401	4.08936	165.296	0	1.55441	143.29	209.709	46.3202	41.163	2.45279	28.6357	134.248	116.52	217.468	57.715	80.6721	128.815	53.3816	336.21	59.2969	8.77423	23.1322	1.05861	125.802	97.0333	138.548	111.785	256.766	307.464	220.065	97.2271	143.453	146.605
ENSG00000224032	362.155	1120.05	971.606	1060.93	929.644	1200.9	1518.06	663.083	395.091	1307.04	515.107	820.109	300.877	1769.88	1104.25	926.513	663.312	512.192	940.442	416.832	892.232	1455.36	780.082	1222.85	603.086	430.464	1610.33	889.722	873.902	1493.86	411.093	1260.88	549.72	539.494	1741.73	1310.71	485.09	774.927	467.906	655.587	478.397	449.78	1197.83	695.857	761.258	1078.09	715.089	489.427	157.077
ENSG00000224078	3194.72	237.442	1500.87	735.453	1872.49	1608.25	2318.85	1060.93	351.631	1308.06	1762.39	254.08	54.5591	2948.15	1041.15	1486.96	2126.03	767.777	1049.27	1552.88	104.146	1965.43	1920.83	1154.92	2875.66	1399.31	1291.97	1228.41	308.914	166.808	2331.89	1277.31	568.591	692.824	1095.55	2077.86	1934.09	5018.39	1771.06	892.13	182.031	1123.45	1173.74	1801.68	1999.83	1801.16	2247.72	877.593	3304.33
ENSG00000224086	321.915	172.685	214.568	400.587	149.659	157.827	119.173	328.384	233.894	83.9947	229.529	150.097	131.584	96.4672	334.655	161.819	196.879	101.212	156.056	176.781	183.42	130.458	139.204	338.91	191.456	204.808	176.867	273.761	127.359	132.211	87.0788	185.247	88.6116	114.714	208.286	227.305	114.065	237.747	191.609	274.638	170.748	172.683	189.842	200.666	95.8105	82.0452	107.682	223.149	307.49
ENSG00000224186	41.6765	95.9361	58.3184	17.2127	56.3421	93.4621	128.083	47.363	64.795	27.6568	96.0821	110.312	24.0702	55.1241	75.4946	85.8431	34.3548	28.6255	91.3748	90.2515	40.4147	28.8719	54.2351	235.461	52.6503	71.1308	149.916	72.8273	27.0977	51.8957	87.0788	17.9271	96.8163	48.8384	193.526	25.9424	57.6592	114.376	94.2164	80.6194	55.6625	53.2106	53.0014	102.491	59.2283	108.882	50.1817	107.824	90.4382
ENSG00000224272	551.854	28.7808	15.4049	14.0832	4.40172	4.40859	24.5028	0	14.2233	13.3162	11.5654	203.445	8.02339	22.6403	2.25357	22.6941	114.956	32.7148	4.10673	7.44342	6.21764	1.06933	5.42351	101.132	19.1456	8.58475	1.68445	146.532	1.35489	32.1259	4.05018	38.8421	94.3549	45.4311	801.985	21.001	33.8435	12.8512	2.11722	1209.29	36.8576	4.01589	3.85465	18.3404	0.871004	5.36744	16.7272	1.8752	78.0625
ENSG00000224559	4.31136	19.1872	497.357	25.0367	635.609	240.709	1551.47	117.881	82.179	154.673	169.923	487.363	30.4889	2.95308	632.127	830.803	0	15.3351	2055.42	0	0	581.715	372.415	560.475	1.91456	1.22639	416.059	699.318	74.5188	153.216	301.738	103.081	588.282	12.4936	0	77.8272	0	2.57024	3.17583	1382.05	2333.31	559.213	267.898	324.733	208.17	3152.99	564.544	1000.42	549.293
ENSG00000224577	44.5508	21.5856	42.9135	6.25918	102.12	118.15	110.263	61.0457	59.2637	20.4865	24.0205	58.7729	0.802339	16.7341	13.5214	96.6968	0	1.02234	45.174	2.79128	7.77205	72.7144	103.047	138.961	134.019	1.22639	94.3292	82.4791	96.197	86.4929	21.2634	147.899	42.6648	11.3578	6.5602	25.9424	1.25346	44.9792	4.23445	99.2239	16.5483	7.02781	73.2383	12.9462	47.0342	23.7701	38.6817	28.128	1.90396
ENSG00000224660	843.59	925.784	473.149	399.023	355.659	302.429	256.165	215.765	199.916	215.108	362.977	210.678	168.491	159.466	164.511	451.91	540.427	410.98	297.738	751.786	1716.07	534.665	522.465	1679.88	945.791	304.145	603.033	1550.43	117.875	185.342	475.896	214.379	1117.49	452.04	464.134	365.664	172.978	668.262	275.239	706.971	294.109	415.645	193.696	373.282	280.463	266.839	244.636	334.723	525.494
ENSG00000224805	139.401	50.3665	63.8201	214.377	20.2479	70.5374	161.496	61.0457	26.076	64.5325	100.53	6.32939	41.7217	9.84359	72.1143	69.0691	67.3882	27.6032	4.10673	40.0084	21.7618	49.1892	49.7155	11.5801	14.3592	14.7167	77.4847	255.334	47.421	25.9479	31.3889	44.0709	9.02525	22.7156	65.602	97.5928	28.8296	119.516	7.41028	105.425	48.1405	80.3179	71.311	22.6558	89.7134	21.4698	25.0909	74.0703	59.9748
ENSG00000224842	310.418	271.02	224.471	133.008	117.966	89.0535	135.879	49.4681	56.8932	39.9487	14.2344	63.2939	0	0	178.032	154.912	313.157	34.7595	339.832	34.4258	66.8397	140.082	77.737	251.673	46.9067	4.90557	117.912	207.075	223.556	30.8903	59.7401	86.6478	354.446	43.1596	4.92015	40.7666	11.2812	813.481	93.1578	74.418	204.597	66.2622	31.8009	151.039	121.07	2478.22	33.4545	73.1327	125.662
ENSG00000224870	873.77	1472.62	1638.42	1383.28	630.327	1111.85	1384.41	783.069	1089.66	747.757	733.071	618.472	795.921	1839.77	1550.46	1684.3	1260.56	1163.42	480.488	1176.99	938.864	1546.25	1238.37	1916.11	997.484	1721.86	1478.95	1388.11	676.089	1021.85	1054.06	833.612	1260.25	1040.37	769.184	1229.18	1313.63	2062.62	779.138	1131.33	1380.28	1335.28	1170.85	1693.79	1139.27	987.609	1090.41	1571.42	1032.9
ENSG00000224897	21.5568	43.1713	61.6194	23.4719	47.5386	24.6881	50.1193	47.363	45.0404	60.4352	53.3789	91.3241	6.41872	70.8738	20.2821	118.404	46.2468	53.1616	45.174	19.539	26.425	48.1198	20.7901	17.7561	24.8892	25.7542	74.1158	49.1365	101.617	49.4245	72.9032	38.8421	71.3815	44.2953	90.2028	40.7666	8.77423	24.4173	61.3995	15.0608	16.5483	38.151	37.5828	18.3404	16.5491	122.684	251.954	180.957	112.334
ENSG00000225032	540.358	211.06	75.9239	56.3326	52.8207	57.3117	22.2753	35.7854	53.7324	24.5838	23.1309	18.9882	7.22106	37.4056	48.4518	64.1356	43.6042	88.9435	110.882	27.9128	155.441	41.7039	92.1997	194.545	123.489	74.81	126.334	215.85	35.2271	51.8957	106.317	70.2146	53.331	56.7889	109.883	63.003	70.1938	92.5286	73.0442	49.612	95.5289	65.2583	33.7282	45.3116	47.9052	197.829	35.5454	96.5727	220.86
ENSG00000225138	307.544	570.82	360.914	215.942	126.77	67.8923	301.83	267.338	313.703	485.53	496.424	141.055	138.805	167.341	20.2821	556.5	223.306	418.137	89.3214	472.657	62.1764	116.557	839.741	1093.16	567.666	194.996	527.233	339.568	131.424	554.79	110.367	174.79	833.605	607.641	521.536	149.478	214.342	266.02	176.788	293.242	97.7855	37.147	338.246	472.536	127.167	123.451	319.908	80.6335	1355.62
ENSG00000225205	27.3053	88.7409	46.2146	21.9071	52.8207	33.5053	86.8735	14.7352	35.5582	23.5595	11.5654	13.563	130.781	62.0146	59.7196	39.4681	80.6016	148.239	27.7204	84.6689	46.6323	33.1492	65.0822	34.7402	98.5997	39.2446	30.3201	53.5237	31.1624	11.1205	79.991	38.0952	18.871	19.3082	24.6008	38.2959	73.9542	56.5453	52.9306	15.9467	27.0791	37.147	51.0741	130.541	27.0011	26.0704	38.6817	32.816	36.1753
ENSG00000225265	214.131	95.9361	144.145	168.998	77.4703	224.838	145.903	137.879	213.349	137.26	117.434	22.605	52.9544	125.998	483.391	153.926	97.779	74.6307	31.8272	40.9388	124.353	148.637	235.923	49.4082	74.6677	25.7542	84.2225	252.702	162.586	114.912	240.986	134.454	172.3	130.614	75.4423	147.007	121.586	190.198	37.0514	318.048	171.501	340.347	173.459	47.4693	81.0034	89.713	319.908	124.701	87.5823
ENSG00000225285	97.7242	76.7489	139.744	109.536	21.1283	38.7956	151.472	50.5206	134.331	13.3162	40.0342	31.647	40.9193	3.93744	51.8321	176.62	95.1363	23.5138	2.05337	16.7477	27.9794	45.9812	10.847	49.4082	24.8892	38.0182	202.134	386.073	128.714	63.0162	62.7778	367.506	26.2553	65.8751	301.769	75.3565	86.4888	15.4214	23.2895	266.664	13.5395	52.2066	37.5828	33.4443	3.48402	5.36744	19.8636	6.56319	134.229
ENSG00000225361	428.262	527.649	450.042	361.468	191.915	172.817	386.476	108.409	187.273	47.119	47.1514	105.791	109.118	192.934	207.329	259.503	97.779	98.1445	135.522	219.581	259.587	434.148	149.147	100.36	207.729	44.1501	328.468	214.972	242.525	147.038	231.873	188.235	826.221	154.466	132.844	233.482	495.117	100.239	37.0514	408.413	279.817	227.902	138.767	381.912	146.329	148.755	124.409	146.265	426.488
ENSG00000225362	27.3053	1614.13	1131.16	109.536	282.591	259.225	273.986	704.131	109.835	431.241	654.782	147.384	3.20936	0.984359	1562.85	335.479	9.24937	6.13403	313.138	3.72171	0	164.677	797.256	426.146	83.2832	1.22639	237.508	536.992	766.866	67.9587	465.77	392.156	451.263	67.0109	13.1204	166.773	8.77423	3.85536	4.23445	240.972	1026	799.163	299.699	17.2616	1263.83	78.2113	472.544	1832.07	365.561
ENSG00000225377	175.329	146.303	117.737	95.4525	180.471	147.247	262.848	125.249	168.309	79.8974	90.7442	115.737	60.9778	202.778	138.595	161.819	192.915	119.614	92.4015	103.277	111.918	129.389	60.5626	130.469	232.619	153.299	141.494	229.889	247.944	109.969	99.2294	174.79	379.881	216.934	272.248	81.5332	152.922	82.2477	62.4581	146.178	142.917	138.548	129.131	298.841	116.715	433.229	163.091	100.323	168.501
ENSG00000225489	24.4311	321.386	67.1211	289.487	44.0172	142.838	57.9157	138.932	55.3128	78.873	45.3721	47.0183	148.433	147.654	172.398	214.114	692.381	69.519	46.2007	417.762	267.359	55.6051	205.19	330.417	114.873	336.032	141.494	93.0084	228.976	101.32	190.358	145.658	575.155	127.207	55.7617	163.066	112.812	219.755	15.8792	415.5	59.4235	42.1669	17.3459	3.23655	174.201	35.2718	198.636	178.144	216.1
ENSG00000225518	103.473	62.3585	36.3114	305.135	27.2907	50.2579	61.257	25.2603	95.6121	76.8244	36.4756	69.6233	125.967	14.7654	146.482	44.4016	155.918	71.5637	89.3214	19.539	202.073	25.6639	41.5803	37.0562	42.1203	22.0751	45.4802	110.557	94.8421	42.0108	23.2885	91.8766	48.4082	35.2091	124.644	30.8838	129.107	7.71072	29.6411	132.889	33.0966	39.155	20.2369	22.6558	19.1621	52.9076	27.1818	8.43839	59.0228
ENSG00000225670	15.8083	11.992	80.3253	1.56479	73.0686	53.7848	49.0056	1.05251	6.32146	37.9	19.5723	8.13779	2.40702	5.90615	21.4089	21.7074	13.2134	36.8042	6.1601	4.65214	0	7.48531	37.0607	36.2842	92.856	0	57.2713	9.65181	1.35489	4.94245	81.0036	32.1195	9.84573	2.27156	0	38.2959	0	1.28512	29.6411	4.42964	9.77855	8.03179	25.0552	6.47309	15.6781	5.36744	16.7272	7.50079	39.9832
ENSG00000225742	435.448	2.3984	28.609	0	32.5727	50.2579	53.4606	43.153	89.2907	1.02433	24.0205	31.647	308.098	69.8895	7.8875	51.3085	692.381	40.8936	4.10673	102.347	80.8294	9.62397	23.5019	20.0721	13.4019	29.4334	28.6357	92.131	73.1639	67.9587	8.10036	156.862	1.64095	17.0367	137.764	25.9424	2.50692	26.9875	23.2895	170.098	2.25659	39.155	7.7093	10.7885	6.96803	0	41.8181	145.328	150.413
ENSG00000225756	162.395	45.5697	50.6159	183.081	24.6496	25.5698	66.8258	25.2603	64.0048	11.2676	16.9033	47.0183	13.6398	18.7028	40.5643	33.5479	42.2828	250.473	3.08005	138.634	13.9897	18.1786	31.6372	63.3043	153.165	45.3765	75.8003	243.928	6.77444	17.2986	51.6398	40.3361	17.23	30.666	75.4423	72.8858	75.2077	91.2435	25.4067	91.2506	19.5571	16.0636	12.5276	66.8886	10.452	17.6359	8.36362	13.1264	44.7431
ENSG00000225768	0	11.992	4.40139	12.5184	5.28207	19.3978	441.05	5.26256	4.7411	13.3162	16.0137	20.7966	0	0.984359	4.50714	32.5612	3.96401	11.2457	1.02668	0.930428	0	4.27732	0	34.7402	120.617	1.22639	70.7469	38.6073	0	11.1205	0	298.039	15.5891	5.67889	1735.17	18.5303	11.2812	7.71072	2.11722	10.6311	1.50439	60.2384	230.315	24.8135	0	65.9429	15.6818	9.37599	170.405
ENSG00000225783	978.679	947.369	840.665	51.6382	590.711	136.666	175.975	772.544	775.17	86.0433	717.057	500.926	69.0012	134.857	46.1982	1319.22	236.519	1521.24	96.5082	566.63	48.1867	402.068	457.383	348.946	1447.41	1124.6	961.821	128.983	153.102	35.8328	140.744	59.0102	171.48	336.19	703.582	705.386	169.217	191.483	468.965	270.208	18.8049	285.128	165.75	830.713	60.0993	108.882	177.727	475.363	354.137
ENSG00000225855	883.829	491.673	475.35	521.077	338.933	196.623	157.041	94.7261	250.488	104.481	506.21	150.097	182.131	136.826	237.752	279.237	483.61	286.255	364.472	421.484	102.591	191.41	1356.78	848.432	299.628	496.689	245.93	947.633	105.681	74.1367	180.233	201.68	440.596	346.412	321.45	107.476	196.793	183.772	301.704	396.896	260.26	240.954	168.641	229.795	95.8105	303.644	171.454	249.401	270.363
ENSG00000225889	20.1197	64.7569	28.609	1.56479	22.0086	44.0859	27.8441	27.3653	17.384	16.3892	24.9102	11.7546	37.71	130.92	20.2821	29.6011	214.057	64.4074	14.3736	42.7997	812.957	6.41598	29.8293	65.6203	99.557	33.1126	35.3735	52.6463	10.8391	9.8849	22.276	42.577	9.84573	13.6293	9.8403	51.8848	58.9127	84.8179	35.9928	10.6311	17.3005	5.01987	32.7645	47.4693	7.83904	19.9362	11.5	16.8768	19.9916
ENSG00000226029	94.85	76.7489	81.4257	20.3423	80.9917	43.2042	43.4368	35.7854	48.2012	39.9487	33.8067	25.3176	24.0702	43.3118	37.1839	118.404	33.0334	79.7424	80.0813	137.703	116.581	136.874	85.8723	155.173	79.4541	78.4891	84.2225	117.577	44.7113	29.6547	86.0663	31.3725	50.0491	22.7156	52.4816	44.4727	26.3227	115.661	53.9892	50.4979	115.086	80.3179	50.1104	117.595	61.8413	44.4731	105.591	68.4447	59.0228
ENSG00000226200	171.017	374.151	368.616	409.976	741.25	486.708	511.217	448.37	296.319	373.879	179.709	274.877	152.445	139.779	673.818	298.971	208.771	258.652	343.939	78.1559	79.275	290.858	423.938	349.718	201.029	150.846	448.064	572.967	543.31	345.971	222.76	390.662	407.777	139.701	177.125	353.311	50.1385	215.9	82.5717	884.156	106.06	459.82	540.615	202.824	339.692	462.367	184	322.534	222.764
ENSG00000226237	37.3651	9.59361	58.3184	32.8607	46.6583	100.516	73.5083	135.774	63.2146	36.8757	56.9375	34.3596	5.61638	41.3431	15.775	56.242	31.7121	36.8042	47.2274	63.2691	21.7618	38.4959	17.1745	20.8441	34.462	30.6598	79.1692	14.039	29.8075	45.7177	7.08781	97.8523	5.74334	37.4807	1.64005	105.005	10.0277	6.4256	27.5239	3.54371	10.5307	45.1788	117.567	14.025	22.6461	51.3741	24.0454	26.2528	19.0396
ENSG00000226328	255.808	261.426	344.409	837.165	209.522	232.773	355.29	195.767	254.439	97.3109	302.481	220.625	108.316	302.198	164.511	233.848	865.476	417.114	194.043	331.232	786.532	241.668	215.133	434.638	371.424	342.164	208.872	441.351	310.269	260.714	181.245	215.126	333.934	177.181	1144.76	134.653	132.867	420.234	213.84	252.489	592.73	189.751	180.205	430.461	397.178	220.065	265.545	232.525	345.569
ENSG00000226332	323.352	383.745	95.7302	137.702	80.9917	35.2687	55.6881	37.8904	71.9067	481.433	32.917	19.8924	11.2328	92.5297	83.3821	84.8564	116.278	44.9829	33.8805	72.5734	54.4044	81.2691	36.1568	103.448	89.9842	90.7531	151.601	84.234	42.0015	19.7698	28.3512	76.9373	263.373	82.9118	116.444	54.3555	130.36	60.4006	117.506	44.2964	111.325	20.0795	38.5465	102.491	31.3561	93.5469	44.9544	45.9424	91.3902
ENSG00000226363	81.9159	254.231	23.1073	90.7581	37.8548	257.462	155.927	21.0502	331.877	13.3162	15.124	8.13779	2.40702	188.013	16.9018	12.8271	38.3188	14.3127	23.6137	59.5474	467.878	26.7332	20.7901	67.9363	246.978	176.601	15.1601	19.3036	23.0331	44.482	112.392	20.168	13.1276	149.923	45.9214	37.0606	81.475	493.486	8.46889	19.4904	9.02635	13.0517	18.3096	17.2616	7.83904	2.30033	15.6818	16.8768	11.4238
ENSG00000226711	152.335	38.3745	71.5225	46.9438	191.915	89.9352	96.8974	53.6781	71.9067	93.2136	85.4063	88.6115	341.797	251.996	39.4375	116.431	44.9255	131.882	142.709	28.8433	200.519	59.8825	128.356	127.381	128.275	46.6029	114.543	95.6407	77.2286	421.344	170.107	87.3948	52.5106	46.5669	109.883	122.3	52.6454	51.4048	21.1722	75.3039	23.3181	45.1788	94.4389	102.491	101.907	59.0419	102.454	41.2544	302.73
ENSG00000226777	181.077	290.207	158.45	1.56479	25.53	32.6236	81.3047	11.5776	135.911	73.7514	14.2344	8.13779	16.8491	65.952	12.3946	48.3484	272.196	758.575	5.13341	48.3822	29.5338	10.6933	295.581	56.3563	941.005	103.017	35.3735	1.75488	4.06466	2.47122	23.2885	48.5527	8.20477	7.95044	1.64005	153.184	6.26731	21.847	163.026	46.9542	1.50439	2.00795	44.3285	278.343	19.1621	10.7349	10.4545	31.8784	73.3025
ENSG00000226791	57.4848	35.9761	161.751	9.38877	18.4872	20.2795	46.778	33.6804	35.5582	16.3892	43.5928	37.0722	2.40702	51.1867	21.4089	49.3351	144.026	87.9211	6.1601	21.3998	21.7618	19.2479	43.3881	46.3202	101.472	45.3765	32.0046	53.5237	37.9368	12.3561	14.1756	36.6012	29.5372	49.9742	18.0406	30.8838	783.413	479.35	57.165	12.403	9.77855	27.1073	40.4738	46.3905	30.4851	13.802	6.27271	34.6912	68.5426
ENSG00000226833	41.6765	23.984	37.4118	29.7311	22.889	68.774	34.5266	26.3128	54.5226	23.5595	4.44825	28.9344	64.1872	44.2961	45.0714	30.5878	80.6016	35.7819	16.4269	51.1735	55.9588	33.1492	23.5019	26.2481	10.5301	64.9988	35.3735	34.2201	21.6782	16.063	21.2634	55.2754	11.4867	18.1724	50.8416	91.4161	51.3919	55.2601	9.5275	34.5512	24.0703	8.03179	46.2558	8.63079	13.0651	6.13422	30.3181	16.8768	38.0792
ENSG00000226950	1401.19	968.955	3736.78	1996.68	681.387	2026.19	3587.43	1587.19	655.852	1623.56	2576.42	930.421	1895.93	1667.5	1859.2	3608.37	12499.9	3533.2	2260.76	8024.01	24909.4	4663.35	4478.92	2383.17	896.013	4455.48	2538.47	2315.56	840.03	3278.08	2822.97	1726.23	443.058	3102.94	2432.19	2951.26	1342.46	8641.15	2416.81	1868.42	925.201	2012.97	2299.3	3971.24	1260.34	1667.74	3375.77	923.535	1071.93
ENSG00000227036	155.209	179.88	212.367	61.027	92.4362	58.1934	135.879	334.699	506.507	107.554	370.984	264.93	2120.58	2735.53	104.791	152.939	1309.45	1430.25	27.7204	559.187	4151.83	104.794	58.7547	61.7603	42.1203	1250.92	146.547	142.145	223.556	273.07	115.43	162.838	26.2553	119.257	1225.12	222.363	253.199	137.508	842.655	38.9808	121.104	84.3338	93.4753	97.0964	25.2591	23.7701	228.954	239.088	193.252
ENSG00000227039	192.574	158.295	62.7198	37.5551	50.1796	28.215	76.8496	32.6279	52.9423	37.9	68.503	38.8806	12.0351	34.4526	10.1411	62.1622	85.887	272.964	4.10673	202.833	40.4147	35.2879	159.994	118.117	296.756	154.525	65.6936	328.162	63.6797	9.8849	30.3763	26.8907	74.6634	59.0604	168.925	92.6514	92.7561	52.6899	166.202	60.2431	9.02635	27.1073	52.0378	266.476	20.9041	31.4379	10.4545	43.1296	121.854
ENSG00000227199	110.658	71.9521	137.543	51.6382	64.2652	127.849	155.927	93.6736	143.023	51.2163	56.9375	39.7848	491.834	166.357	107.045	54.2686	145.347	120.636	42.094	149.799	35.7515	93.0317	139.204	72.5683	78.4968	160.657	104.436	130.738	67.7444	67.9587	48.6021	137.441	13.9481	26.1229	57.4018	116.123	65.18	239.032	92.0992	46.9542	24.8225	42.1669	90.5843	217.927	69.6803	140.32	43.909	38.4416	20.9436
ENSG00000227218	47.425	1470.22	64.9205	67.2862	85.3934	148.129	38.9817	16.8402	46.6208	324.711	13.3447	124.779	66.5942	54.1397	289.584	32.5612	9.24937	43.9606	56.4676	91.1819	48.1867	102.656	37.0607	109.624	22.9747	66.2252	45.4802	97.3956	40.6466	23.4766	500.197	75.4434	95.1754	48.8384	22.9607	13.5889	56.4058	47.5494	103.744	37.209	266.277	20.0795	23.1279	40.9962	125.425	64.4093	57.4999	160.329	128.517
ENSG00000227354	74.7303	50.3665	70.4222	86.0637	87.1541	108.451	130.31	97.8836	82.179	149.551	49.8204	92.2283	48.9427	69.8895	57.4661	132.218	52.8535	48.0499	169.403	85.5993	240.934	89.8237	62.3704	98.8164	58.394	30.6598	90.9603	142.145	113.811	189.049	109.355	138.935	80.4068	26.1229	22.9607	82.7686	27.5762	55.2601	73.0442	151.494	50.3971	59.2344	116.603	97.0964	35.7112	120.384	72.1362	51.5679	70.4466
ENSG00000227591	8.62273	23.984	4.40139	1.56479	22.889	0.881718	10.0239	0	6.32146	32.7784	1.7793	0.904199	0.802339	16.7341	3.38036	1.9734	13.2134	24.5361	2.05337	17.6781	161.659	8.55464	6.32743	22.3881	16.2737	4.90557	10.1067	18.4262	1.35489	0	30.3763	2.98786	0.820477	1.13578	1.64005	24.707	5.01385	2.57024	26.4653	3.54371	21.8137	5.01987	1.92732	99.2541	11.3231	3.06711	4.18181	5.62559	14.2797
ENSG00000227630	366.466	71.9521	67.1211	35.9903	58.9831	89.9352	196.022	217.87	335.038	50.1919	96.9718	54.2519	332.169	27.562	214.089	86.8298	245.769	99.1669	24.6404	75.3646	108.809	104.794	32.5411	68.7083	51.693	141.035	58.9558	219.359	96.197	29.6547	87.0788	755.181	189.53	53.3816	198.446	54.3555	106.544	116.946	117.506	386.265	21.8137	122.485	55.8924	330.128	68.8093	44.4731	35.5454	183.769	99.958
ENSG00000227896	104.91	64.7569	75.9239	143.961	67.7865	34.387	91.3286	49.4681	50.5717	18.4379	40.0342	41.5932	80.2339	26.5777	54.0857	97.6835	130.812	56.2286	124.229	92.1123	90.1558	130.458	131.068	152.085	22.0174	80.9419	53.9024	152.674	35.2271	40.7752	26.3262	32.8664	118.969	37.4807	52.4816	27.1777	67.6869	236.462	39.1686	48.726	42.8752	29.1152	39.5102	151.039	35.7112	272.973	70.0453	48.7551	53.3109
ENSG00000227953	102.036	362.159	367.516	294.181	52.8207	76.7094	40.0955	32.6279	79.0183	71.7028	135.227	225.146	39.3146	39.3744	15.775	46.375	35.6761	17.3798	32.8539	5.58257	189.638	56.6745	198.862	36.2842	55.5222	2.45279	45.4802	176.365	33.8722	40.7752	124.543	24.6498	68.0996	26.1229	218.127	13.5889	17.5485	23.1322	8.46889	139.091	175.262	112.445	4.81831	9.70964	43.5502	82.812	51.2272	21.5648	100.91
ENSG00000228065	10.0598	40.7729	115.536	123.619	150.539	194.86	27.8441	157.877	121.688	44.046	78.2891	37.9764	250.33	245.105	94.65	206.221	281.445	30.6702	112.935	3.72171	286.012	36.3572	20.7901	81.0604	28.7184	38.0182	141.494	197.423	126.005	81.5504	84.0412	113.539	126.354	6.81467	103.323	71.6504	13.7881	1.28512	387.452	156.809	66.1932	102.405	194.66	9.70964	144.587	330.481	50.1817	143.453	19.9916
ENSG00000228109	219.88	347.769	94.6298	316.089	40.4958	68.774	99.1249	175.769	234.684	64.5325	74.7305	29.8386	368.274	319.917	84.5089	148.992	905.116	206.512	121.149	350.771	456.997	82.3384	251.289	196.861	67.0095	258.769	156.654	189.527	78.5835	13.5917	110.367	206.162	64.8177	43.1596	93.4829	82.7686	511.412	125.942	489.079	169.212	70.7064	46.1828	54.9288	38.8386	75.7774	72.0771	144.272	27.1904	130.421
ENSG00000228203	77.6045	105.53	135.343	0	68.6669	71.4191	36.7542	339.961	222.832	52.2406	221.523	149.193	276.005	336.651	14.6482	137.152	322.406	66.452	37.9873	141.425	130.571	90.893	15.3666	25.4761	25.8465	154.525	158.338	22.8134	75.8737	50.6601	29.3638	115.779	18.871	82.9118	141.044	245.835	26.3227	258.309	118.564	46.9542	24.0703	70.2781	163.823	38.8386	16.5491	6.13422	55.409	74.0703	63.7827
ENSG00000228221	24.4311	4.79681	93.5295	4.69438	51.06	15.8709	17.8202	113.671	48.9913	69.6541	81.8477	15.3714	1.60468	6.89051	12.3946	50.3218	1339.84	24.5361	21.5603	4.65214	23.3162	0	423.034	103.448	19.1456	39.2446	32.0046	0.877438	10.8391	16.063	7.08781	619.98	17.23	38.6164	24.6008	11.1182	3.76038	10.281	15.8792	16.8326	13.5395	20.0795	20.2369	189.877	26.1301	0.766777	8.36362	1370.77	138.989
ENSG00000228223	219.88	141.506	251.979	28.1663	506.198	679.804	671.599	1203.02	624.245	414.852	527.562	894.253	2191.99	644.755	279.443	434.149	483.61	642.029	143.736	1224.44	875.133	552.843	1164.25	294.133	543.734	1401.77	446.379	347.465	256.074	698.121	194.409	690.195	466.852	352.091	698.662	1188.41	661.828	696.535	618.229	430.561	519.015	817.234	676.491	155.354	711.61	62.8758	522.726	370.352	713.034
ENSG00000228242	238.562	134.311	89.1281	54.7678	110.043	81.9997	46.778	45.258	56.8932	44.046	50.71	36.168	66.5942	27.562	46.1982	93.7367	55.4962	59.2957	89.3214	103.277	38.8603	79.1304	75.0253	182.965	148.378	95.6586	99.3826	107.925	31.1624	46.9533	83.0286	102.334	34.4601	42.0238	50.8416	72.8858	37.6038	84.8179	40.2272	70.8742	50.3971	57.2265	42.4011	36.6809	70.5513	106.582	110.818	63.7567	98.0541
ENSG00000228288	211.257	633.179	433.537	499.169	57.2224	207.204	203.819	216.817	259.97	374.903	314.046	198.02	986.878	266.761	376.346	361.133	1831.37	763.687	216.63	512.666	469.432	233.114	287.446	819.096	160.823	350.748	699.047	494.875	289.946	112.441	182.258	187.488	121.431	433.867	770.824	432.373	241.918	2362.05	97.3923	360.573	131.634	111.441	150.331	270.791	104.52	96.614	319.908	84.3839	975.781
ENSG00000228315	83.353	59.9601	42.9135	57.8974	35.2138	20.2795	34.5266	16.8402	33.9779	39.9487	46.2618	17.1798	12.8374	32.4838	20.2821	44.4016	113.635	46.0053	36.9606	43.7301	153.887	29.9412	56.9469	76.4283	100.514	23.3015	47.1646	72.8273	13.5489	19.7698	29.3638	41.83	30.3577	17.0367	152.525	38.2959	53.8988	95.0989	75.1614	40.7527	66.9454	22.0874	26.9825	28.0501	16.5491	31.4379	50.1817	42.192	47.5991
ENSG00000228393	241.436	134.311	74.8236	82.9341	69.5472	38.7956	83.5322	45.258	35.5582	17.4135	33.8067	35.2638	35.3029	81.7018	19.1554	139.125	475.682	75.6531	63.6543	88.3906	12.4353	101.586	56.9469	164.437	74.6677	96.885	90.9603	169.345	46.0662	18.5342	26.3262	39.5891	88.6116	39.7522	113.163	37.0606	65.18	78.3923	199.019	83.2772	92.5201	66.2622	23.1279	183.404	45.2922	131.886	89.9089	60.0063	99.006
ENSG00000228452	14.3712	28.7808	45.1142	37.5551	81.872	37.0321	51.2331	61.0457	41.0895	43.0217	59.6065	35.2638	89.0597	71.8582	92.3964	53.2819	14.5347	36.8042	13.3469	68.8516	9.32647	19.2479	25.3097	24.7041	63.1804	42.9237	40.4268	16.6713	20.3233	32.1259	41.5143	45.5648	22.1529	73.8256	62.3219	46.9434	31.3365	60.4006	49.7547	50.4979	44.3796	46.1828	62.6381	31.2866	97.5525	72.8439	39.7272	52.5055	25.7035
ENSG00000228544	694.129	566.023	193.661	117.36	145.257	177.225	259.507	85.2535	262.341	151.6	56.0479	296.577	207.806	89.5766	95.7768	209.181	50.2108	68.4967	67.7611	357.284	26.425	95.1703	154.57	297.993	127.318	44.1501	267.828	391.337	56.9053	195.227	177.195	88.8887	543.156	172.638	104.963	122.3	33.8435	185.057	50.8134	401.325	367.072	97.3854	119.494	189.877	114.973	156.423	225.818	134.077	452.191
ENSG00000228613	155.209	43.1713	110.035	67.2862	66.9062	66.1288	132.538	88.411	57.6834	39.9487	78.2891	12.6588	100.292	0	42.8179	140.112	1.32134	2.04468	63.6543	8.37385	3.10882	26.7332	217.844	161.349	69.8813	2.45279	33.689	36.8524	18.9684	38.304	24.3011	57.5162	144.404	34.0733	77.0824	30.8838	1.25346	38.5536	0	311.847	1.50439	68.2702	116.603	43.1539	14.8071	22.2365	61.6817	128.451	189.444
ENSG00000228630	528.861	16.7888	1038.73	1492.81	130.291	97.8707	1016.87	3.15754	0	43.0217	50.71	141.055	2.40702	239.199	0	440.069	636.885	168.686	4.10673	286.572	1282.39	5900.56	124.741	270.973	276.654	17.1695	943.292	1804.01	94.8421	143.331	160.995	180.018	374.958	417.966	1028.31	4.94141	423.67	1035.81	1.05861	2913.82	11.2829	0	424.975	956.939	0	3.06711	3.13636	714.45	629.26
ENSG00000228639	0	2.3984	17.6055	3.12959	20.2479	55.5482	45.6643	46.3105	6.32146	17.4135	6.22754	5.42519	677.175	982.39	5.63393	8.88032	159.882	352.707	9.24015	392.64	1790.68	0	1.80784	10.808	8.61551	233.015	210.556	5.26463	0	1.23561	1.01254	49.2996	0	6.81467	1.64005	116.123	213.088	1.28512	354.635	0.885928	9.02635	2.00795	51.0741	1.07885	0.871004	1.53355	0	5.62559	0
ENSG00000228649	14.3712	19.1872	44.0139	7.82397	51.9403	113.742	54.5744	71.5708	22.1251	27.6568	16.0137	16.2756	73.0129	174.232	15.775	15.7872	165.167	42.9382	31.8272	63.2691	3.10882	23.5253	10.847	20.8441	83.2832	148.394	107.805	17.5488	10.8391	21.0054	10.1254	53.7814	1.64095	19.3082	116.444	88.9454	151.669	10.281	260.418	16.8326	16.5483	13.0517	108.894	26.9712	9.58105	3.83389	17.7727	21.5648	13.3277
ENSG00000228794	748.74	637.975	1215.88	455.355	488.591	944.32	916.627	904.108	936.367	896.284	716.168	535.286	646.686	653.614	859.737	1189.96	684.453	497.879	705.331	694.099	847.154	1817.86	917.478	814.464	763.908	793.476	1172.38	422.925	434.919	873.578	1026.72	693.183	519.362	483.841	487.095	1136.52	644.279	1263.27	520.837	587.37	1004.18	1047.14	871.151	1271.96	1080.92	604.221	1160.45	834.463	742.545
ENSG00000228801	254.37	52.7649	84.7267	261.321	113.564	184.279	180.43	234.71	236.265	246.862	110.316	119.354	484.613	473.477	223.104	385.801	352.797	281.143	74.9479	367.519	87.047	94.101	156.378	165.209	141.677	378.955	160.023	111.435	159.877	429.993	113.405	188.235	178.864	131.75	316.53	116.123	132.867	343.127	274.18	383.607	77.4762	116.461	176.35	151.039	114.102	67.4764	184	109.699	415.064
ENSG00000228878	96.2871	50.3665	51.7163	28.1663	59.8634	62.602	52.3469	113.671	79.0183	53.2649	24.0205	61.4855	30.4889	59.0615	101.411	79.9229	25.1054	44.9829	39.014	25.1215	31.0882	49.1892	92.1997	65.6203	42.1203	45.3765	47.1646	78.9694	51.4857	55.6026	59.7401	144.911	29.5372	36.3449	49.2015	35.8252	10.0277	15.4214	22.2308	123.144	17.3005	32.1271	60.7107	51.7847	63.5833	59.0419	73.1817	87.1967	72.3506
ENSG00000228956	34.4909	16.7888	12.1038	1.56479	19.3676	22.0429	14.4789	90.516	56.8932	19.4622	29.3584	13.563	4.81404	261.839	7.8875	28.6144	84.5656	140.06	4.10673	133.982	121.244	25.6639	39.7724	21.6161	196.242	35.5654	38.7424	18.4262	33.8722	25.9479	9.1129	25.3968	9.84573	14.7651	44.2814	61.7676	5.01385	5.14048	29.6411	11.5171	3.00878	27.1073	36.6192	40.9962	9.58105	11.5017	56.4544	26.2528	16.1837
ENSG00000228971	2.87424	7.19521	20.9066	0	36.0941	84.6449	55.6881	92.6211	4.7411	13.3162	13.3447	11.7546	6.41872	42.3274	14.6482	10.8537	99.1003	362.93	23.6137	25.1215	62.1764	1.06933	1.80784	16.2121	9.57279	11.0375	301.517	7.0195	0	3.70684	3.03763	123.996	4.92286	3.40733	1.64005	86.4746	22.5623	0	5.29306	0	2.25659	1.00397	133.949	0	5.22602	0.766777	0	11.2512	0.951981
ENSG00000229589	277.364	107.928	70.4222	53.203	77.4703	177.225	115.831	76.8334	103.514	167.989	27.5791	48.8267	860.108	98.4359	174.652	132.218	60.7815	119.614	65.7077	111.651	68.3941	113.349	58.7547	248.585	35.4193	255.09	154.969	101.783	107.036	111.205	52.6523	350.326	75.4839	103.356	232.887	133.418	183.005	150.359	87.8648	111.627	34.601	71.2821	113.712	101.412	106.263	200.129	116.045	32.816	70.4466
ENSG00000229619	160.958	76.7489	105.633	161.174	175.189	171.053	154.813	237.868	386.399	254.033	125.441	155.522	1050.26	239.199	109.298	122.351	188.951	268.875	71.8678	200.972	388.603	76.9917	180.784	88.7804	92.856	116.507	276.25	67.5627	97.5519	69.1943	273.387	469.84	36.101	99.9484	191.886	124.771	154.176	37.2685	684.922	147.064	31.5922	115.457	132.022	42.0751	39.1952	59.8086	80.4998	138.765	171.357
ENSG00000229807	2129.81	12078.4	13710.3	837.165	3306.57	4472.07	3552.9	5650.94	7519.38	6573.09	11.5654	6394.5	465.357	447.883	3127.96	6976.97	2680.99	1700.15	9223.72	8054.71	889.123	9243.29	4731.11	11065.1	7056.1	2808.44	5417.19	9996.65	1158.43	202.64	12803.6	1127.92	4972.09	3863.92	165.645	4139.66	65.18	7335.46	1376.19	5701.83	6477.91	3854.25	4480.07	3193.39	6699.76	7016.78	6703.44	768.831	7830.04
ENSG00000229847	74.7303	153.498	148.547	1.56479	86.2738	126.086	182.657	507.311	126.429	51.2163	121.882	195.307	11.2328	71.8582	33.8036	231.875	144.026	106.323	48.2541	1043.01	105.7	256.639	11.7509	53.2682	88.0696	111.602	141.494	28.078	224.911	53.1313	196.434	147.152	11.4867	185.132	29.5209	322.427	58.9127	24.4173	67.7511	16.8326	36.8576	76.302	152.259	7.55194	23.5171	22.2365	103.5	45.9424	40.9352
ENSG00000229852	149.461	259.028	177.156	125.184	157.582	151.655	126.969	147.352	194.385	102.433	124.551	106.695	1068.72	234.277	140.848	99.6569	81.9229	79.7424	62.6277	191.668	124.353	147.567	57.8508	165.981	193.37	110.375	170.13	105.293	81.2932	153.216	73.9157	76.1904	42.6648	47.7027	155.805	111.182	63.9265	101.524	311.232	103.654	102.299	97.3854	116.603	83.0713	131.522	109.649	57.4999	241.901	55.2149
ENSG00000229950	162.395	225.45	73.7232	186.211	74.8293	35.2687	75.7359	85.2535	71.9067	64.5325	97.8614	34.3596	186.143	71.8582	54.0857	97.6835	206.129	52.1393	91.3748	161.894	97.9279	129.389	153.666	77.2003	26.8038	106.696	80.8536	107.925	55.5504	54.3669	40.5018	32.1195	82.0477	251.007	68.8821	46.9434	73.9542	110.52	39.1686	108.083	51.9015	54.2146	47.2195	116.516	67.9383	204.73	90.9543	44.0672	129.469
ENSG00000229953	43.1136	184.677	25.308	12.5184	14.9659	54.6665	5.56881	26.3128	64.795	120.87	5.33789	0	4.81404	2.95308	289.584	116.431	2.64268	19.4244	1.02668	2.79128	3.10882	25.6639	4.51959	46.3202	13.4019	12.2639	53.9024	355.362	37.9368	2.47122	26.3262	152.381	1.64095	0	0	30.8838	1.25346	7.71072	4.23445	450.937	63.9367	34.1351	2.89099	15.1039	74.9064	8.43455	75.2726	206.272	17.1357
ENSG00000230061	294.61	386.143	41.8132	6.25918	177.83	23.8064	269.531	3.15754	203.867	147.503	7.11719	1.8084	267.981	97.4515	298.598	141.098	878.69	22.4915	103.695	351.702	104.146	477.99	405.86	344.314	171.353	165.563	633.353	698.44	4.06466	18.5342	438.432	527.357	1447.32	500.878	1289.08	441.021	234.397	336.701	52.9306	4.42964	154.952	3.01192	12.5276	354.941	157.652	731.506	138	240.963	361.753
ENSG00000230074	40.2394	2.3984	58.3184	34.4255	67.7865	139.311	92.4423	172.612	101.143	54.2892	59.6065	18.9882	75.4199	144.701	156.623	203.261	77.9589	14.3127	57.4942	27.9128	21.7618	22.4559	25.3097	34.7402	71.7959	29.4334	102.751	13.1616	120.585	18.5342	157.957	283.846	41.0239	21.5798	26.2408	103.77	106.544	6.4256	58.2236	101.882	72.963	87.3457	46.2558	128.383	57.4863	115.017	36.5908	106.886	42.8392
ENSG00000230082	189.7	136.709	24.2076	40.6847	29.0514	14.1075	20.0477	32.6279	48.2012	61.4595	8.00684	4.521	25.6749	76.78	61.9732	38.4814	142.704	136.993	58.5209	305.18	369.95	73.7837	102.143	56.3563	40.2057	3.67918	69.0625	21.9359	82.6481	30.8903	14.1756	50.7936	229.734	11.3578	2194.39	44.4727	399.854	210.76	140.795	49.612	52.6537	13.0517	67.4564	7.55194	31.3561	29.9043	70.0453	29.0656	116.142
ENSG00000230148	1945.86	91.1393	121.038	259.756	142.616	112.86	187.112	111.566	101.143	53.2649	39.1446	91.3241	2.40702	15.7497	12.3946	156.886	44.9255	106.323	116.015	39.078	45.0779	142.221	874.993	269.429	124.446	23.3015	133.072	682.646	142.263	118.619	186.308	101.587	86.1501	367.992	906.948	97.5928	33.8435	493.486	25.4067	310.075	39.1142	37.147	121.421	36.6809	12.1941	588.885	19.8636	217.523	112.334
ENSG00000230257	4.31136	0	0	0	0	0.881718	3.34129	0	1.58037	3.07298	0.889649	0.904199	0	0.984359	0	2.96011	21.1414	593.979	0	1027.19	0	0	0	0.772003	0	966.398	1.68445	3.50975	2.70977	0	0	11.2045	0.820477	1.13578	0	1.23535	1.25346	0	3.17583	0	0	0	0.963662	2.1577	0	0	2.0909	0.937599	0.951981
ENSG00000230393	0	239.84	72.6229	204.988	121.488	59.0751	66.8258	92.6211	11.8527	311.395	222.412	18.084	2.40702	3.93744	269.302	136.165	2.64268	5.11169	92.4015	2.79128	1.55441	305.828	133.78	350.49	45.9494	0	97.6981	75.4596	48.7759	287.898	113.405	16.4332	196.915	9.08622	0	42.002	2.50692	102.81	1.05861	62.015	254.242	51.2026	119.494	46.3905	607.09	69.7768	241.499	54.3807	44.7431
ENSG00000230454	208.383	309.394	141.945	109.536	79.231	126.967	62.3707	23.1553	45.8306	74.7757	108.537	23.5092	52.9544	111.233	23.6625	106.564	62.1029	41.9159	125.255	10.2347	12.4353	84.477	177.168	111.941	41.163	14.7167	74.1158	104.415	44.7113	28.4191	81.0036	75.4434	71.3815	26.1229	73.8023	9.88282	10.0277	227.466	11.6447	118.714	42.123	41.1629	37.5828	99.2541	110.618	65.1761	76.318	48.7551	178.972
ENSG00000230555	48.8621	45.5697	49.5156	142.396	76.59	82.8815	53.4606	93.6736	87.7103	89.1163	40.9239	53.3477	89.0597	39.3744	158.877	53.2819	7.92803	88.9435	74.9479	13.026	57.5132	29.9412	53.3312	49.4082	82.326	101.791	52.218	43.8719	29.8075	43.2464	73.9157	38.8421	110.764	29.5302	31.161	63.003	76.4611	47.5494	40.2272	71.7602	57.9191	58.2305	37.5828	36.6809	97.5525	24.5369	62.7271	78.7583	44.7431
ENSG00000230590	73.2932	153.498	150.747	34.4255	182.231	110.215	169.292	122.091	144.603	73.7514	97.8614	61.4855	53.7567	56.1084	75.4946	130.245	109.671	56.2286	66.7344	64.1995	57.5132	232.045	65.9861	227.741	261.337	164.337	138.125	132.493	100.262	77.8436	213.647	66.4798	37.742	84.0476	109.883	97.5928	75.2077	106.665	74.1028	105.425	91.0157	104.413	146.477	47.4693	119.328	113.483	180.863	223.149	77.1105
ENSG00000230615	33.0538	67.1553	40.7128	67.2862	13.2052	40.559	393.158	66.3083	42.6699	36.8757	77.3995	31.647	56.9661	57.0928	20.2821	338.439	145.347	47.0276	19.507	14.8868	40.4147	73.7837	19.8862	39.3722	50.7358	127.545	116.227	107.925	50.1308	27.1835	559.937	59.0102	18.0505	18.1724	96.763	49.4141	40.1108	38.5536	96.3336	15.9467	8.27416	254.005	32.7645	48.5482	112.36	8.43455	88.8634	38.4416	43.7911
ENSG00000230798	74.7303	0	144.145	652.519	52.8207	19.3978	619.252	175.769	202.287	59.4109	319.384	103.983	154.049	274.636	4.50714	29.6011	59.4602	288.3	206.363	64.1995	533.163	29.9412	464.614	146.681	24.8892	182.733	6.7378	256.212	0	237.238	17.2133	2.24089	7.3843	19.3082	96.763	8.64746	155.429	0	2.11722	16.8326	2.25659	0	11.5639	6.47309	7.83904	68.2432	39.7272	256.902	8.56783
ENSG00000230838	228.502	911.393	302.595	20.3423	363.582	285.677	74.6221	1065.14	907.13	224.327	1600.48	677.245	73.8152	117.139	46.1982	537.753	68.7096	164.597	544.142	73.5038	247.151	658.707	100.335	109.624	240.277	259.995	609.771	47.3816	322.463	126.032	121.505	121.755	95.9959	680.331	59.0418	723.916	13.7881	140.078	362.045	142.634	54.9103	449.78	383.538	45.3116	170.717	39.8724	448.499	465.987	209.436
ENSG00000230937	123.592	2.3984	1126.76	15.6479	1927.07	2385.05	1482.42	1161.97	601.329	368.757	281.129	96.7493	64.9895	64.9677	184.793	1558.99	701.63	629.761	916.828	37.2171	2445.09	5892.01	39.7724	545.034	529.375	80.9419	5669.86	4498.62	970.099	374.391	8888.12	3311.29	70.5611	246.464	11831.3	2617.71	1734.79	532.04	1208.93	5001.06	221.898	2163.56	3515.44	315.024	1035.62	3.06711	1107.13	781.958	12.3758
ENSG00000230978	28.7424	316.589	122.138	3.12959	21.1283	74.0643	95.7836	91.5685	7.11165	73.7514	40.9239	10.8504	0.802339	0	153.243	81.8963	351.476	1.02234	32.8539	4.65214	0	11.7626	100.335	61.7603	0	3.67918	102.751	502.772	193.749	3.70684	26.3262	250.233	49.2286	44.2953	416.573	71.6504	0	5.14048	1.05861	216.166	19.5571	112.445	198.514	3.23655	16.5491	0	18.8181	60.9439	100.91
ENSG00000231064	175.329	184.677	170.554	168.998	71.3079	90.8169	89.101	26.3128	90.871	14.3406	55.1582	129.3	21.6632	43.3118	102.537	100.644	88.5296	85.8765	31.8272	38.1475	60.622	128.32	115.702	148.225	61.2658	246.505	128.018	492.243	201.878	7.41367	93.1541	230.812	36.101	86.3191	165.645	44.4727	97.77	41.1238	16.9378	260.463	15.7961	78.3099	109.858	33.4443	32.2272	163.324	42.8635	95.6351	72.3506
ENSG00000231106	103.473	88.7409	40.7128	1.56479	51.06	23.8064	80.1909	91.5685	124.059	22.5352	7.11719	25.3176	0	9.84359	18.0286	176.62	1905.37	41.9159	48.2541	10.2347	13.9897	87.685	8.13527	16.9841	132.104	1781.95	21.8979	21.9359	272.332	35.8328	9.1129	29.8786	107.483	72.6898	9.8403	35.8252	663.081	2.57024	19.055	2.65778	4.51318	12.0477	59.7471	70.1252	14.8071	6.901	48.0908	19.6896	14.2797
ENSG00000231160	262.993	33.5777	114.436	17.2127	97.7182	57.3117	70.1671	44.2055	62.4245	30.7298	31.1377	36.168	40.9193	103.358	64.2268	64.1356	56.8175	34.7595	44.1474	27.9128	6.21764	98.3783	25.3097	37.8282	60.3086	29.4334	109.489	114.944	13.5489	116.148	86.0663	102.334	28.7167	14.7651	42.6413	102.534	10.0277	20.5619	15.8792	75.3039	20.3093	23.0914	91.5479	20.4981	20.9041	68.2432	27.1818	18.752	28.5594
ENSG00000231290	24.4311	31.1792	24.2076	1.56479	35.2138	67.8923	13.3652	76.8334	30.027	25.6081	16.9033	12.6588	4.0117	15.7497	4.50714	22.6941	387.152	99.1669	29.7738	12.0956	91.7102	62.0211	4.51959	42.4602	23.932	57.6405	37.0579	3.50975	58.2601	9.8849	10.1254	40.3361	169.839	12.4936	14.7605	190.244	131.613	8.99584	143.971	7.08742	18.0527	9.03576	85.766	3.23655	12.1941	6.13422	33.4545	26.2528	39.9832
ENSG00000231312	757.363	235.044	380.72	336.431	487.711	402.945	192.681	355.749	188.064	552.111	384.328	311.044	243.109	243.137	1294.68	263.449	224.627	319.992	217.657	276.337	153.887	281.234	773.755	538.086	227.832	171.695	304.886	785.307	455.242	271.835	381.729	177.031	157.532	168.095	273.888	243.364	198.047	295.578	153.499	280.839	412.956	272.077	182.132	195.272	641.93	177.892	340.817	392.854	315.106
ENSG00000231367	14.3712	31.1792	29.7094	3.12959	41.3762	240.709	31.1854	86.306	55.3128	17.4135	14.2344	17.1798	223.05	405.556	31.55	22.6941	309.193	200.378	42.094	3346.75	127.462	27.8026	2.71176	44.0042	37.3339	220.751	128.018	10.5293	14.9038	9.8849	35.4391	115.779	9.02525	43.1596	11.4804	396.548	214.342	35.9834	95.275	7.97335	27.8313	8.03179	172.496	73.3617	27.0011	5.36744	21.9545	42.192	19.9916
ENSG00000231407	43.1136	83.9441	22.0069	25.0367	26.4103	22.0429	12.2514	45.258	66.3754	18.4379	52.4893	32.5512	16.8491	62.0146	18.0286	19.734	67.3882	343.506	9.24015	45.591	41.9691	128.32	29.8293	33.9682	49.7785	49.0557	35.3735	13.1616	25.7429	17.2986	22.276	10.4575	22.1529	65.8751	19.6806	66.709	12.5346	24.4173	67.7511	24.806	6.76976	17.0675	39.5102	17.2616	19.1621	6.13422	36.5908	26.2528	23.7995
ENSG00000231439	7.18561	4.79681	16.5052	21.9071	23.7693	18.5161	43.4368	1.05251	40.2993	33.8027	27.5791	38.8806	42.524	22.6403	42.8179	214.114	10.5707	30.6702	20.5337	11.1651	27.9794	51.3278	109.374	76.4283	61.2658	55.1877	89.2759	221.992	51.4857	59.3094	63.7903	14.1923	3.28191	7.95044	73.8023	90.1807	3.76038	127.227	3.17583	86.8209	37.6098	155.616	28.9099	2.1577	123.683	65.1761	155.772	52.5055	29.5114
ENSG00000231574	2.87424	0	218.969	0	4.40172	9.69889	77.9634	36.8379	31.6073	130.089	66.7237	4.521	0	12.7967	2.25357	27.6277	2155.1	13.2904	6.1601	1.86086	0	3.20799	9.94311	129.697	7.65823	8.58475	57.2713	18.4262	31.1624	1.23561	1.01254	109.804	15.5891	32.9376	32.801	9.88282	136.627	8.99584	23.2895	10.6311	0	8.03179	369.083	7.55194	17.4201	0.766777	3.13636	287.843	151.365
ENSG00000231607	211.257	170.287	160.651	145.526	151.419	181.634	129.196	90.516	348.471	178.233	181.488	197.115	446.101	297.276	108.171	128.271	233.877	227.982	317.245	175.851	612.438	485.476	203.382	247.813	707.429	230.562	144.863	356.24	127.359	119.854	87.0788	112.045	99.2778	102.22	221.407	91.4161	599.155	149.074	544.126	186.931	138.404	187.743	232.243	299.92	162.007	287.542	210.136	125.638	236.091
ENSG00000231672	38.8023	14.3904	50.6159	7.82397	14.9659	20.2795	16.7064	54.7306	45.8306	15.3649	75.6202	29.8386	3.20936	21.6559	24.7893	44.4016	136.098	35.7819	25.6671	19.539	40.4147	39.5652	33.445	41.6882	43.0775	13.4903	40.4268	22.8134	43.3564	30.8903	13.1631	15.6862	13.1276	27.2587	145.965	64.2383	22.5623	52.6899	20.1136	9.74521	25.5747	28.1113	78.0567	18.3404	11.3231	44.4731	41.8181	38.4416	20.9436
ENSG00000231711	1462.99	218.255	258.581	280.098	152.3	216.903	96.8974	159.982	352.422	70.6784	159.247	48.8267	222.248	139.779	235.498	343.372	184.987	102.234	665.291	399.153	234.716	236.322	777.37	392.178	132.104	131.224	323.415	557.173	116.52	79.0792	173.145	125.49	115.687	113.578	344.411	185.303	495.117	1237.57	316.525	170.984	109.068	240.954	173.459	111.121	433.76	390.29	302.136	99.3855	119.95
ENSG00000231721	584.908	347.769	190.36	40.6847	227.129	126.086	154.813	168.402	206.238	172.087	190.385	94.9409	32.8959	57.0928	73.2411	334.492	325.049	337.372	61.601	90.2515	139.897	324.007	210.613	535.77	238.362	273.486	186.974	402.744	182.91	88.9641	132.643	221.101	196.915	113.578	177.125	166.773	189.273	60.4006	482.727	149.722	111.325	82.3258	195.623	235.189	150.684	385.689	164.136	176.269	157.077
ENSG00000231768	11.497	2.3984	17.6055	0	21.1283	31.7418	14.4789	28.4178	37.9288	11.2676	4.44825	2.7126	105.909	32.4838	11.2679	14.8005	159.882	94.0552	5.13341	75.3646	51.2956	8.55464	2.71176	9.26404	17.231	214.619	21.8979	13.1616	5.41955	7.41367	13.1631	50.0466	4.10239	7.95044	1.64005	82.7686	218.102	6.4256	103.744	7.08742	9.02635	7.02781	25.0552	1.07885	1.74201	3.06711	0	12.1888	15.2317
ENSG00000231789	14.3712	153.498	49.5156	0	32.5727	69.6557	42.323	37.8904	43.4601	109.603	57.8272	12.6588	207.806	419.337	9.01428	34.5346	99.1003	121.658	18.4803	137.703	99.4823	35.2879	25.3097	24.7041	33.5048	112.828	60.6402	186.017	12.194	48.1889	16.2007	47.8057	20.5119	29.5302	383.772	93.8868	13.7881	24.4173	29.6411	74.418	29.3356	86.3417	55.8924	31.2866	8.71004	3.06711	13.5909	12.1888	6.66387
ENSG00000231806	33.0538	199.068	24.2076	42.2495	91.5558	11.4623	20.0477	5.26256	26.076	37.9	4.44825	28.9344	11.2328	119.107	91.2696	33.5479	81.9229	65.4297	33.8805	40.0084	31.0882	31.0106	9.94311	50.1802	63.1804	12.2639	8.42225	3.50975	9.48421	357.092	93.1541	2.24089	108.303	32.9376	26.2408	30.8838	26.3227	206.904	140.795	3.54371	82.7416	11.0437	5.78197	223.322	11.3231	3.06711	94.0907	27.1904	217.052
ENSG00000231817	0	4.79681	1.10035	0	1.76069	7.93546	1.11376	1.05251	1.58037	3.07298	0	0.904199	248.725	30.5151	5.63393	0	434.72	544.907	0	29.7737	1790.68	0	0	3.08801	3.82911	42.9237	6.7378	1.75488	0	0	1.01254	16.4332	0	2.27156	1.64005	55.5908	53.8988	0	106.92	10.6311	3.76098	0	1.92732	0	0	0	0	0.937599	0
ENSG00000231826	12.9341	0	113.336	10.9536	206.001	115.505	101.352	98.9361	47.411	96.2866	17.793	45.21	4.81404	48.2336	6.76071	26.641	399.044	3129.38	11.2935	157.242	225.39	1.06933	16.2705	27.0201	20.1029	2864.85	426.166	14.9164	2.70977	2.47122	3.03763	131.466	9.84573	129.479	32.801	145.772	6485.41	3.85536	1056.49	11.5171	52.6537	115.457	168.641	2.1577	6.09703	0	5.22726	46.8799	5.71189
ENSG00000231856	287.424	275.816	169.453	306.7	80.1114	122.559	139.22	130.511	120.108	115.749	131.668	47.9225	255.144	247.074	145.355	146.032	265.589	57.251	93.4281	273.546	397.929	119.765	124.741	180.649	120.617	66.2252	141.494	171.1	107.036	189.049	51.6398	209.897	64.8177	61.332	131.204	107.476	65.18	118.231	88.9234	146.178	51.9015	97.3854	93.4753	133.777	68.8093	193.228	108.727	45.9424	164.693
ENSG00000231889	73.2932	26.3824	126.54	59.4622	121.488	78.4729	118.059	77.8859	93.2416	95.2622	71.1719	74.1443	186.945	258.886	84.5089	102.617	96.4577	106.323	61.601	163.755	110.363	148.637	48.8116	120.433	145.506	138.582	119.596	56.156	59.615	92.6709	108.342	78.4312	63.1768	64.7393	129.564	127.241	92.7561	95.0989	499.665	62.015	92.5201	87.3457	96.3662	144.566	66.1963	82.812	102.454	69.3823	127.565
ENSG00000232093	107.784	163.091	90.2284	228.46	51.9403	229.247	123.628	68.4133	429.069	39.9487	78.2891	52.4435	198.98	162.419	89.0161	169.713	252.376	98.1445	82.1346	229.816	170.985	75.9224	331.738	160.577	109.13	316.409	151.601	1055.56	258.783	32.1259	57.715	259.197	119.79	173.774	54.1217	92.6514	83.9819	59.1155	132.326	550.161	112.077	195.775	175.387	45.3116	101.036	69.01	112.909	97.5103	152.317
ENSG00000232160	71.8561	88.7409	134.242	42.2495	259.702	149.892	168.178	297.861	188.854	162.868	170.813	110.312	128.374	75.7956	166.764	150.965	66.0669	73.6084	237.164	133.051	82.3838	101.586	94.0076	108.08	226.875	168.016	109.489	160.571	184.265	211.29	182.258	307.002	409.418	62.4678	78.7224	113.652	73.9542	186.342	51.872	145.292	74.4674	64.2543	171.532	92.781	367.564	825.819	156.818	222.211	288.45
ENSG00000232354	153.772	62.3585	77.0243	29.7311	76.59	29.0967	64.5982	41.048	85.3398	36.8757	52.4893	52.4435	16.8491	0.984359	33.8036	80.9096	40.9615	16.3574	68.7878	17.6781	6.21764	21.3866	125.645	232.373	48.8212	7.35836	60.6402	132.493	24.388	7.41367	125.556	53.0345	31.1781	19.3082	29.5209	28.4131	5.01385	33.4131	6.35167	35.4371	42.8752	36.143	27.9462	47.4693	48.7762	82.0452	94.0907	28.128	140.893
ENSG00000232442	921.195	1215.99	171.654	272.274	66.9062	61.7202	93.5561	44.2055	79.8085	606.4	42.7032	43.4016	135.595	153.56	447.334	148.005	1593.53	198.334	121.149	313.554	220.726	143.29	297.389	332.733	224.003	277.165	220.663	252.702	109.746	76.608	124.543	125.49	278.962	121.528	350.971	126.006	195.54	691.394	248.774	68.2165	193.314	50.1987	107.93	267.554	108.876	220.832	249.863	51.5679	95.1981
ENSG00000232445	28.7424	220.653	39.6125	183.081	71.3079	89.9352	51.2331	9.47261	41.8797	36.8757	140.565	269.451	255.946	340.588	16.9018	84.8564	146.669	90.9882	11.2935	84.6689	621.764	43.8425	52.4273	82.6044	88.0696	549.424	65.6936	101.783	109.746	109.969	56.7025	89.6357	73.0225	51.11	147.605	122.3	685.643	60.4006	196.902	161.239	17.3005	75.298	65.529	9.70964	92.3264	28.3708	26.1363	5.62559	94.2461
ENSG00000232677	1003.11	3988.55	1911.3	3081.08	1617.19	2174.32	4701.19	948.313	1488.7	1877.59	1112.95	2534.47	3561.58	4067.37	2022.58	2354.27	4589.01	4080.15	829.56	3255.57	7109.88	3212.27	1603.55	3876.23	1780.54	3269.56	2818.09	2727.08	1001.26	2746.77	1810.43	1682.16	2095.5	5203	4095.21	1599.78	4743.1	1206.73	5444.44	3588.89	3253.25	2250.91	1752.9	3880.62	1521.64	3636.83	2476.68	1656.74	2099.12
ENSG00000232811	152.335	71.9521	29.7094	111.1	48.419	99.6341	69.0533	92.6211	160.407	111.651	88.9649	58.7729	36.1053	67.9208	101.411	82.883	60.7815	75.6531	21.5603	66.9908	15.5441	47.0505	60.5626	99.5884	44.0348	76.0364	67.378	90.3761	79.9383	88.9641	78.9785	94.8645	52.5106	121.528	86.9227	248.306	96.5165	38.5536	30.6997	124.916	33.0966	73.2901	78.0567	57.179	32.2272	42.9395	51.2272	94.6975	159.933
ENSG00000232931	1125.27	1086.48	757.039	558.632	397.916	266.279	408.751	217.87	251.278	183.354	282.908	241.421	214.225	251.011	82.2553	813.043	5036.94	622.604	820.32	575.935	836.273	587.062	396.82	826.044	619.359	652.441	820.327	2269.05	287.236	82.786	455.645	715.592	526.747	363.449	851.186	403.96	246.932	604.006	403.331	527.127	992.899	357.415	256.334	415.357	261.301	766.777	313.636	237.213	385.552
ENSG00000232973	122.155	28.7808	46.2146	9.38877	45.7779	37.0321	41.2092	52.6256	50.5717	36.8757	41.8135	26.2218	4.81404	37.4056	15.775	41.4415	113.635	87.9211	16.4269	31.6345	12.4353	25.6639	17.1745	11.5801	60.3086	15.9431	64.0091	9.65181	2.70977	9.8849	36.4516	23.9029	9.02525	148.787	31.161	75.3565	156.683	5.14048	12.7033	21.2623	22.5659	15.0596	54.9288	12.9462	17.4201	6.901	11.5	30.0032	140.893
ENSG00000233030	106.347	62.3585	29.7094	26.6015	37.8548	14.9892	2.22753	15.7877	15.8037	10.2433	78.2891	26.2218	17.6515	4.92179	3.38036	43.4149	50.2108	119.614	141.682	40.9388	17.0985	31.0106	1.80784	15.4401	13.4019	79.7155	35.3735	94.7633	18.9684	0	24.3011	23.1559	13.9481	5.67889	159.085	4.94141	12.5346	11.5661	29.6411	5.31557	73.7152	33.1311	22.1642	5.39424	0.871004	76.6777	20.909	6.56319	51.407
ENSG00000233058	448.382	251.832	50.6159	9.38877	163.744	115.505	112.49	32.6279	195.175	76.8244	153.02	58.7729	565.649	19.6872	428.179	125.311	167.81	17.3798	6.1601	123.747	158.55	173.231	311.852	52.4962	173.267	20.8487	102.751	290.432	90.7774	64.2518	152.894	108.31	120.61	81.776	421.493	19.7656	124.093	3.85536	49.7547	112.513	11.2829	113.449	69.3837	77.6771	222.977	53.6744	72.1362	227.837	110.43
ENSG00000233098	347.783	91.1393	149.647	25.0367	253.539	123.44	256.165	219.975	166.729	110.627	171.702	113.025	160.468	91.5454	75.4946	160.832	303.908	39.8712	131.415	26.052	111.918	175.37	144.627	68.7083	122.532	41.6974	230.77	121.086	77.2286	90.1997	65.8154	333.893	40.2034	269.179	354.251	177.891	20.0554	14.1363	98.4509	54.9275	162.474	93.3695	356.555	1118.77	70.5513	181.726	48.0908	124.701	6240.24
ENSG00000233101	333.412	19.1872	24.2076	4.69438	18.4872	7.05374	24.5028	676.765	749.093	6.14595	9.78614	375.243	0.802339	3.93744	6.76071	20.7207	0	17.3798	0	1.86086	0	4.27732	12.6549	10.808	75.625	6.13196	38.7424	90.3761	90.7774	18.5342	1.01254	0	48.4082	55.6531	12252.8	6.17676	8.77423	10.281	0	5.31557	7.52196	8.03179	5.78197	5.39424	0.871004	956.172	2.0909	38.4416	88.5342
ENSG00000233117	47.425	88.7409	86.9274	17.2127	190.154	182.516	74.6221	253.655	156.456	224.327	260.667	113.025	7.22106	121.076	95.7768	97.6835	55.4962	52.1393	104.722	19.539	113.472	160.399	31.6372	64.0763	127.318	62.546	318.361	77.2145	135.489	81.5504	313.889	82.913	25.4348	118.121	29.5209	203.833	5.01385	104.095	113.271	45.1823	166.988	268.061	270.789	15.1039	90.5844	35.2718	119.182	209.085	55.2149
ENSG00000233251	8.62273	81.5457	31.9101	111.1	35.2138	33.5053	23.389	104.199	17.384	261.203	255.329	10.8504	16.8491	46.2649	1037.77	90.7766	14.5347	9.20105	70.8411	214.929	4.66323	51.3278	3.61568	18.5281	32.5475	17.1695	45.4802	14.039	17.6135	11.1205	69.8656	32.1195	22.9734	22.7156	437.894	122.3	1.25346	8.99584	12.7033	20.3763	28.5834	17.0675	75.1657	31.2866	343.176	26.0704	355.454	15.9392	16.1837
ENSG00000233396	324.789	43.1713	41.8132	34.4255	61.6241	104.924	18.934	54.7306	67.9557	109.603	55.1582	61.4855	165.282	84.6549	264.795	49.3351	29.0694	10.2234	54.4142	13.026	77.7205	17.1093	44.292	20.0721	54.5649	46.6029	53.9024	91.2535	39.2917	16.063	21.2634	106.816	72.202	6.81467	95.1229	48.1787	102.784	80.9625	75.1614	126.688	15.0439	75.298	34.6918	17.2616	74.9064	98.1475	6.27271	160.329	99.006
ENSG00000233429	91.9757	103.131	117.737	18.7775	116.205	81.9997	111.376	156.824	57.6834	33.8027	139.675	24.4134	341.797	179.153	27.0429	170.699	175.738	445.74	33.8805	147.008	250.26	49.1892	42.4842	81.8324	146.464	56.4141	156.654	107.047	36.582	30.8903	71.8907	333.893	27.8962	103.356	654.38	213.716	345.955	42.409	349.342	25.6919	48.8927	111.441	70.3474	34.5232	28.7431	22.2365	55.409	28.128	40.9352
ENSG00000233461	139.401	170.287	343.308	535.16	214.804	427.633	428.799	99.9886	398.252	118.822	628.982	494.597	216.632	359.291	541.984	170.699	2653.25	499.924	324.432	228.885	579.795	162.538	257.617	99.5884	64.1377	164.337	178.552	501.894	277.752	169.279	67.8405	144.911	83.6887	1158.49	806.905	277.954	526.454	426.66	229.719	570.538	339.993	369.462	282.353	401.332	71.4223	170.225	67.9544	191.27	693.042
ENSG00000233508	5.74848	0	31.9101	0	397.916	36.1504	27.8441	9.47261	15.0135	35.8514	107.648	0.904199	0	26.5777	1.12679	462.763	0	7.15637	22.587	19.539	0	1250.05	0	6.94803	6.70095	1.22639	136.44	395.724	1135.4	2.47122	0	149.393	2.46143	240.785	0	757.271	2.50692	3.85536	4.23445	7.97335	7.52196	2010.96	169.605	669.965	27.0011	555.147	89.9089	32.816	63.7827
ENSG00000233554	28.7424	38.3745	44.0139	21.9071	46.6583	74.946	60.1432	52.6256	46.6208	45.0703	87.1856	31.647	36.9076	62.999	22.5357	36.508	137.419	71.5637	34.9072	68.8516	55.9588	28.8719	45.1959	46.3202	21.0601	33.1126	67.378	93.0084	33.8722	23.4766	47.5896	61.2511	75.4839	37.4807	52.4816	60.5323	45.1246	56.5453	30.6997	39.8668	46.6362	85.3377	57.8197	45.3116	41.8082	9.20133	40.7726	23.44	61.8788
ENSG00000233621	291.736	354.964	426.935	481.957	272.907	527.267	774.065	611.509	432.23	723.174	257.998	225.146	107.513	160.45	540.857	628.529	331.656	217.758	163.243	127.469	237.825	765.64	627.32	277.149	140.72	413.294	469.962	952.897	384.788	725.304	366.541	486.274	483.261	350.955	191.886	660.913	141.641	515.333	282.649	622.807	492.688	408.617	410.52	202.824	450.309	302.877	202.818	399.417	391.264
ENSG00000233930	327.664	220.653	50.6159	148.655	68.6669	36.1504	209.387	129.459	166.729	9.21893	494.645	168.181	94.6761	231.324	134.087	3.94681	43.6042	14.3127	190.963	26.9824	3.10882	75.9224	416.707	395.266	68.9241	29.4334	26.9512	35.9749	31.1624	22.241	9.1129	563.958	73.843	63.6036	111.523	17.2949	0	310.999	47.6375	327.793	23.3181	29.1152	42.4011	294.526	78.3904	28.3708	26.1363	45.0048	118.046
ENSG00000234072	515.926	757.896	270.685	431.883	172.548	172.817	245.028	178.927	195.965	142.381	153.909	150.097	1231.59	391.775	294.091	296.997	647.456	389.511	114.988	488.475	223.835	220.282	223.268	379.826	197.199	513.859	259.405	247.437	121.94	168.043	129.606	158.356	504.594	496.335	318.17	122.3	254.453	817.336	174.671	201.106	251.233	99.3934	90.5843	378.676	92.3264	164.09	151.591	130.326	382.696
ENSG00000234160	27.3053	153.498	72.6229	71.9806	64.2652	110.215	93.5561	91.5685	29.2368	63.5082	56.9375	95.8451	84.2456	150.607	31.55	87.8165	166.489	131.882	54.4142	180.503	382.385	132.597	27.1176	28.5641	68.9241	225.656	122.965	97.3956	46.0662	30.8903	101.254	114.286	28.7167	52.2458	45.9214	124.771	48.885	287.867	250.891	79.7335	167.74	88.3497	78.0567	58.2578	94.0684	131.886	62.7271	55.3183	73.3025
ENSG00000234380	25.8682	131.912	160.651	14.0832	44.8976	65.2471	49.0056	169.454	139.072	159.795	92.5235	49.7309	6.41872	5.90615	76.6214	164.779	170.453	46.0053	19.507	12.0956	48.1867	139.013	19.8862	38.6002	33.5048	39.2446	279.619	432.577	250.654	14.8273	58.7276	569.934	9.84573	47.7027	103.323	137.124	6.26731	11.5661	11.6447	342.854	24.0703	117.465	138.767	16.1827	32.2272	8.43455	77.3635	334.723	95.1981
ENSG00000234432	619.399	376.549	149.647	364.597	255.3	74.0643	76.8496	46.3105	51.3619	623.814	296.253	83.1863	56.1638	113.201	331.275	416.388	46.2468	65.4297	65.7077	53.9648	57.5132	126.181	135.588	109.624	193.37	46.6029	294.779	82.4791	85.3579	191.52	36.4516	71.7086	77.9454	5.67889	103.323	159.36	41.3642	147.789	22.2308	58.4712	42.123	56.2225	71.311	148.881	67.0673	52.9076	349.181	32.816	254.179
ENSG00000234456	324.789	601.999	636	31.2959	940.208	829.696	641.527	1354.58	900.018	875.798	924.345	427.686	241.504	250.027	273.809	626.556	581.389	504.013	485.621	364.728	248.706	521.833	216.037	599.075	916.116	331.126	1047.73	192.159	414.595	452.234	493.109	735.013	161.634	865.463	118.084	1142.7	42.6177	201.764	345.107	264.892	206.854	532.106	964.626	294.526	290.915	389.523	520.635	550.371	394.12
ENSG00000234678	137.964	57.5617	124.339	228.46	79.231	51.1396	36.7542	62.0982	109.835	121.895	42.7032	75.0485	139.607	124.029	84.5089	52.2952	225.949	58.2733	88.2947	93.0428	76.1661	41.7039	152.762	212.301	88.0696	210.94	55.5869	138.635	93.4872	106.263	40.5018	101.587	145.225	95.4053	200.086	23.4717	77.7146	71.9667	33.8756	105.425	88.0069	41.1629	26.0189	60.4155	65.3253	60.5754	162.045	38.4416	79.0144
ENSG00000234684	1033.29	167.888	180.457	145.526	226.249	104.924	160.382	143.142	262.341	137.26	66.7237	232.379	142.014	173.247	277.189	130.245	313.157	190.155	160.163	91.1819	298.447	135.805	157.282	108.852	444.177	122.639	102.751	196.546	219.492	539.963	169.095	201.68	94.3549	110.17	362.451	142.065	56.4058	152.929	106.92	188.703	189.553	110.437	178.278	285.895	143.716	251.503	127.545	166.893	313.202
ENSG00000234753	11.497	26.3824	17.6055	106.406	10.5641	4.40859	20.0477	3.15754	13.4331	5.12163	8.00684	15.3714	333.773	70.8738	75.4946	21.7074	266.91	106.323	31.8272	289.363	1032.13	35.2879	3.61568	21.6161	32.5475	107.923	20.2134	82.4791	2.70977	70.4299	6.07527	20.915	22.9734	51.11	93.4829	18.5303	157.936	128.512	218.074	36.323	102.299	5.01987	10.6003	267.554	18.2911	25.3037	12.5454	5.62559	11.4238
ENSG00000234869	498.681	302.199	154.049	270.709	100.359	127.849	86.8735	39.9955	94.822	129.065	68.503	34.3596	23.2678	40.3587	379.727	70.0558	51.5322	72.5861	74.9479	27.9128	13.9897	67.3678	63.2743	599.847	39.2484	152.073	67.378	402.744	56.9053	40.7752	34.4265	29.1316	139.481	151.058	365.731	93.8868	5.01385	174.776	22.2308	114.285	217.385	117.465	128.167	9.70964	146.329	16.1023	61.6817	95.6351	143.749
ENSG00000234883	76.1674	112.725	44.0139	21.9071	34.3334	14.1075	49.0056	37.8904	55.3128	17.4135	21.3516	40.689	40.117	87.6079	12.3946	46.375	243.126	286.255	15.4002	95.8341	77.7205	19.2479	150.954	65.6203	327.389	285.75	35.3735	49.1365	40.6466	3.70684	26.3262	37.3482	27.8962	34.0733	19.6806	55.5908	38.8573	21.847	73.0442	52.2698	6.01757	15.0596	48.1831	192.035	26.1301	53.6744	43.909	52.5055	37.1273
ENSG00000234899	25.8682	16.7888	86.9274	42.2495	92.4362	278.623	181.543	101.041	86.1299	49.1676	33.8067	165.468	2138.23	2315.21	121.693	125.311	661.99	449.829	53.3875	725.734	2328.51	9.62397	28.0215	47.0922	64.1377	1054.7	303.201	43.8719	86.7128	24.7122	31.3889	239.029	45.9467	11.3578	127.924	232.246	344.702	149.074	536.716	41.6386	46.6362	26.1033	272.716	96.0175	52.2602	109.649	17.7727	90.9471	118.998
ENSG00000234918	471.376	8168.96	2128.07	1.56479	210.402	805.89	742.88	192.61	534.954	269.398	409.239	92.2283	0.802339	0.984359	388.741	2552.6	0	38.8489	6.1601	0.930428	1.55441	2079.85	0	2610.92	1.91456	0	1069.63	4683.76	513.502	0	237.948	806.721	163.275	0	0	121.065	0	1287.69	4.23445	1457.35	951.528	442.752	928.971	682.911	326.627	1377.9	1794	435.984	7.61585
ENSG00000234949	649.579	263.824	136.443	585.233	91.5558	180.752	185.998	37.8904	71.9067	131.114	101.42	49.7309	21.6632	18.7028	174.652	260.489	194.237	44.9829	87.268	1.86086	41.9691	150.775	249.482	92.6404	89.9842	35.5654	242.561	848.482	157.167	229.824	157.957	154.622	137.84	120.392	101.683	91.4161	81.475	91.2435	21.1722	201.106	218.889	159.632	149.368	165.064	142.845	77.4445	166.227	189.395	93.2942
ENSG00000235016	126.467	196.669	106.734	97.0173	79.231	52.9031	57.9157	24.2078	44.2502	22.5352	29.3584	44.3058	13.6398	25.5933	50.7053	86.8298	59.4602	90.9882	83.1613	34.4258	23.3162	93.0317	90.3919	169.069	94.7706	78.4891	117.912	173.733	24.388	37.0684	75.9408	64.9859	53.331	29.5302	75.4423	33.3545	18.8019	62.9709	43.4031	65.5587	63.9367	62.2463	22.1642	101.412	44.4212	85.1123	44.9544	92.8223	71.3986
ENSG00000235027	159.52	74.3505	227.772	95.4525	59.8634	75.8277	103.58	44.2055	120.108	51.2163	139.675	212.487	21.6632	62.0146	23.6625	86.8298	56.8175	89.9658	30.8005	93.9732	13.9897	33.1492	64.1782	1074.63	99.557	192.544	96.0137	154.429	4.06466	86.4929	42.5269	36.6012	115.687	71.554	127.924	50.6494	124.093	83.5328	104.803	34.5512	115.086	105.417	46.2558	57.179	75.7774	97.3807	30.3181	339.411	149.461
ENSG00000235033	192.574	50.3665	35.2111	23.4719	35.2138	19.3978	25.6165	17.8927	11.0626	28.6811	33.8067	17.1798	25.6749	17.7185	15.775	25.6543	21.1414	18.4021	16.4269	5.58257	23.3162	25.6639	22.598	27.7921	41.163	28.207	109.489	11.4067	1.35489	88.9641	24.3011	30.6255	12.3072	35.2091	29.5209	86.4746	13.7881	14.1363	24.3481	22.1482	9.02635	16.0636	26.9825	28.0501	140.232	4.60066	27.1818	38.4416	19.0396
ENSG00000235049	1.43712	434.111	108.934	6.25918	117.966	133.139	131.424	35.7854	25.2859	10.2433	31.1377	31.647	0	3.93744	32.6768	73.016	5.28535	1.02234	16.4269	13.9564	0	38.4959	104.855	60.9883	13.4019	0	139.809	494.875	176.135	6.17806	141.756	64.9859	141.122	95.4053	4.92015	171.714	0	14.1363	0	209.079	4.51318	110.437	162.859	37.7597	12.1941	6.901	11.5	25.3152	99.006
ENSG00000235123	490.058	2.3984	259.682	5407.93	640.01	1682.32	85.7597	38.9429	37.9288	1099.1	188.606	47.0183	0	0	0	654.183	0	0	1447.62	0	0	51.3278	2962.14	4808.04	893.141	0	5130.84	8.77438	0	792.027	135.681	0.746964	872.988	149.923	45.9214	95.1221	0	34.6982	0	124.916	43.6274	0	1239.27	87.3867	3461.37	6.13422	165.181	286.905	95.1981
ENSG00000235257	340.598	57.5617	144.145	118.924	183.112	204.559	196.022	137.879	232.314	51.2163	211.736	80.4737	273.598	109.264	403.389	206.221	81.9229	72.5861	239.217	58.6169	147.669	127.25	16.2705	167.525	89.0269	88.3003	153.285	630	234.395	212.525	79.991	219.607	42.6648	325.968	75.4423	140.83	56.4058	83.5328	57.165	168.326	132.386	215.854	219.715	211.454	167.233	84.3455	116.045	94.6975	139.941
ENSG00000235501	122.155	43.1713	119.938	273.839	152.3	157.827	62.3707	402.06	304.22	125.992	165.475	57.8687	296.063	182.106	303.105	181.553	126.848	161.53	54.4142	161.894	118.135	128.32	589.355	50.9522	214.43	101.791	301.517	475.571	142.263	132.211	59.7401	363.025	165.736	176.046	55.7617	138.359	228.13	172.206	333.463	518.268	33.0966	178.707	168.641	98.1752	473.826	26.8372	324.09	107.824	73.3025
ENSG00000235531	114.97	220.653	314.699	26.6015	309.001	256.58	255.052	932.526	565.771	177.208	472.404	287.535	57.7684	313.026	111.552	333.505	188.951	257.629	265.911	107.93	138.343	315.452	156.378	132.785	357.065	259.995	288.041	89.4986	252.009	119.854	193.396	268.16	77.1249	341.869	65.602	710.327	30.0831	109.235	155.616	121.372	103.803	288.14	477.013	201.745	127.167	60.5754	228.954	300.032	177.068
ENSG00000235584	38.8023	894.605	80.3253	3649.1	1234.24	400.3	194.908	253.655	203.077	544.941	285.577	22.605	5.61638	1.96872	2315.54	299.957	1.32134	8.17871	1795.67	0	1.55441	2052.04	108.47	644.623	70.8386	0	67.378	890.599	1120.49	1370.29	173.145	70.9616	1727.93	373.671	0	800.508	0	293.007	3.17583	0	610.031	1284.08	734.311	258.924	3882.94	1367.16	199.681	12.1888	467.423
ENSG00000235652	60.3591	43.1713	141.945	17.2127	264.103	148.129	196.022	343.119	314.493	145.454	154.799	91.3241	101.095	188.013	306.486	309.824	425.471	149.261	133.469	36.2867	68.3941	289.788	49.7155	157.489	87.1124	117.734	254.352	67.5627	227.621	286.662	203.521	252.474	72.202	70.4182	144.324	185.303	111.558	113.091	53.9892	406.641	56.4147	236.938	201.405	159.67	128.909	56.7415	207	127.513	153.269
ENSG00000235770	40.2394	388.541	69.3218	6.25918	70.4276	13.2258	40.0955	61.0457	413.266	39.9487	82.7374	20.7966	29.6866	26.5777	21.4089	47.3617	256.34	30.6702	103.695	12.0956	15.5441	106.933	28.0215	21.6161	49.7785	18.3959	40.4268	95.6407	136.844	185.342	31.3889	18.6741	22.9734	61.332	3373.58	39.5313	18.8019	34.6982	49.7547	91.2506	20.3093	24.0954	65.529	14.025	31.3561	25.3037	62.7271	49.6927	854.879
ENSG00000235823	1011.73	187.075	903.385	737.018	375.027	454.966	248.369	453.633	520.731	473.238	2290.85	382.476	835.235	212.621	1529.05	484.471	517.964	147.217	935.308	128.399	646.635	260.916	1739.14	1437.47	1237.76	414.521	453.117	749.332	1242.43	217.468	382.742	579.644	1256.97	320.289	1021.75	186.538	557.79	794.204	674.336	423.474	371.585	638.527	680.346	669.965	1350.06	518.342	225.818	541.932	277.027
ENSG00000235978	21.5568	50.3665	18.7059	6.25918	16.7265	37.0321	32.2991	23.1553	25.2859	345.198	1495.5	70.5275	4.0117	18.7028	2403.43	29.6011	77.9589	33.7372	27.7204	18.6086	26.425	1165.57	2543.63	27.0201	42.1203	38.0182	13.4756	1971.6	567.698	2330.36	58.7276	286.087	5.74334	479.298	152.525	18.5303	7.52077	674.688	42.3445	6.2015	1183.96	30.1192	414.375	19.4193	13.0651	11.5017	361.726	2077.72	14.2797
ENSG00000236008	405.268	47.9681	19.8062	230.025	67.7865	21.1612	140.334	54.7306	60.0539	16.3892	34.6963	23.5092	10.4304	25.5933	76.6214	136.165	43.6042	4.08936	15.4002	5.58257	3.10882	28.8719	106.662	382.914	50.7358	24.5279	35.3735	244.805	113.811	38.304	129.606	5.22875	282.244	60.1962	41.0013	23.4717	36.3504	41.1238	35.9928	68.2165	34.601	57.2265	40.4738	37.7597	327.498	25.3037	16.7272	73.1327	100.91
ENSG00000236204	125.03	64.7569	35.2111	43.8142	54.5814	27.3332	57.9157	41.048	21.3349	195.646	38.2549	17.1798	31.2912	34.4526	46.1982	35.5213	79.2803	22.4915	42.094	70.7125	59.0676	45.9812	16.2705	72.5683	67.0095	26.9806	52.218	48.2591	27.0977	59.3094	43.5394	23.1559	54.972	26.1229	91.8428	32.1192	40.1108	28.2726	16.9378	52.2698	78.9806	52.2066	58.7834	55.0213	47.0342	29.9043	66.9089	68.4447	31.4154
ENSG00000236333	10.0598	50.3665	2.20069	0	53.701	0	33.4129	6.31507	3.95091	109.603	2.66895	0	1.60468	7.87487	5.63393	8.88032	6.60669	1.02234	9.24015	5.58257	0	12.832	0	38.6002	29.6756	3.67918	3.3689	3.50975	0	0	78.9785	0.746964	0.820477	1.13578	0	144.536	1.25346	0	7.41028	1.77186	25.5747	7.02781	10.6003	4.31539	5.22602	14.5688	7.31817	21.5648	12.3758
ENSG00000236404	93.4129	43.1713	13.2042	18.7775	26.4103	21.1612	15.5927	11.5776	59.2637	19.4622	8.89649	24.4134	20.8608	146.669	34.9304	3.94681	73.9949	121.658	17.4536	345.189	408.81	11.7626	18.0784	68.7083	4.78639	150.846	10.1067	25.4457	37.9368	24.7122	13.1631	173.296	4.10239	7.95044	54.1217	6.17676	63.9265	29.5578	42.3445	3.54371	14.2917	43.1709	7.7093	18.3404	9.58105	17.6359	17.7727	4.68799	10.4718
ENSG00000236682	30.1795	71.9521	166.152	35.9903	55.4617	171.935	72.3946	185.242	60.8441	112.676	77.3995	127.492	52.9544	116.154	78.875	78.9362	199.522	240.25	108.828	190.738	59.0676	302.62	47.9077	148.997	103.386	80.9419	346.997	140.39	47.421	43.2464	110.367	105.322	101.739	82.9118	45.9214	305.132	344.702	149.074	60.3409	59.3572	179.023	32.1271	58.7834	67.9675	24.3881	29.1375	115	44.0672	39.0312
ENSG00000236830	428.262	625.983	314.699	1039.02	399.676	176.344	432.14	193.662	535.744	241.741	179.709	103.079	171.701	90.561	322.261	293.051	1116.53	129.837	531.822	35.3563	129.016	90.893	852.396	1734.69	836.661	111.602	235.823	689.666	340.077	389.218	611.577	354.061	3258.94	356.634	160.725	138.359	55.1523	483.205	48.6961	430.561	1391.56	187.743	338.246	782.165	117.586	85.1123	127.545	184.707	716.842
ENSG00000236859	219.88	184.677	254.18	234.719	176.069	256.58	300.716	182.085	170.68	201.792	184.157	99.4619	417.217	356.338	270.429	289.104	261.625	361.908	241.27	388.919	158.55	349.671	289.254	257.077	264.209	206.034	286.357	400.989	214.072	191.52	163.02	151.634	174.762	160.145	155.805	247.07	1046.64	404.813	183.14	150.608	220.393	241.958	240.916	220.085	202.073	238.468	202.818	224.086	175.165
ENSG00000236882	2.87424	19.1872	17.6055	3.12959	4.40172	8.81718	16.7064	19.9977	9.4822	18.4379	16.0137	8.13779	55.3614	3.93744	6.76071	2.96011	1026.68	14.3127	11.2935	47.4518	21.7618	4.27732	25.3097	10.036	9.57279	61.3196	16.8445	34.2201	5.41955	8.64929	6.07527	12.6984	2.46143	18.1724	32.801	24.707	10.0277	35.9834	20.1136	10.6311	33.0966	0	11.5639	6.47309	2.61301	6.13422	8.36362	15.9392	38.0792
ENSG00000237017	262.993	203.864	103.433	59.4622	27.2907	22.9247	56.8019	15.7877	52.9423	36.8757	26.6895	24.4134	67.3965	10.8279	112.679	117.418	89.851	54.184	43.1207	40.9388	32.6426	52.3972	56.9469	79.5164	33.5048	45.3765	80.8536	200.056	23.0331	48.1889	49.6147	26.8907	88.6116	22.7156	126.284	58.0616	28.8296	105.38	42.3445	62.015	106.812	36.143	31.8009	49.627	23.5171	41.406	62.7271	66.5695	83.7743
ENSG00000237125	35.928	23.984	58.3184	3.12959	37.8548	46.731	65.712	170.507	90.0809	107.554	64.0547	47.9225	35.3029	166.357	11.2679	76.9628	17.1774	34.7595	15.4002	98.6253	253.369	23.5253	18.9823	30.8801	64.1377	20.8487	52.218	11.4067	13.5489	19.7698	26.3262	69.4677	8.20477	111.306	18.0406	86.4746	0	20.5619	40.2272	29.2356	9.77855	43.1709	83.8386	24.8135	10.452	3.83389	20.909	53.4431	21.8956
ENSG00000237187	100.598	455.697	835.163	18.7775	341.574	227.483	595.863	584.144	199.126	247.887	159.247	338.17	32.8959	234.277	96.9036	274.303	383.188	245.361	249.484	45.591	295.338	189.271	95.8154	138.961	239.32	147.167	530.602	88.6212	117.875	259.479	136.694	507.936	96.8163	606.505	65.602	504.024	47.6315	97.6691	421.327	144.406	156.457	288.14	503.032	448.801	110.618	72.0771	152.636	345.974	654.963
ENSG00000237248	51.7364	81.5457	52.8166	20.3423	152.3	132.258	148.13	92.6211	48.2012	74.7757	66.7237	136.534	329.762	623.099	85.6357	61.1755	199.522	138.016	48.2541	154.451	5833.7	113.349	77.737	152.085	129.233	50.2821	124.649	81.6017	32.5173	54.3669	86.0663	125.49	51.6901	87.4549	42.6413	142.065	3068.47	96.384	170.436	32.7793	72.2108	46.1828	141.658	130.541	39.1952	38.3389	72.1362	47.8175	64.7347
ENSG00000237298	224.191	386.143	194.761	59.4622	231.531	243.354	114.718	236.815	353.212	122.919	106.758	128.396	161.27	211.637	118.312	212.141	183.666	280.121	184.803	122.816	80.8294	352.879	267.56	322.697	343.663	221.977	217.294	401.866	81.2932	206.347	95.1792	199.439	187.069	134.022	95.1229	207.539	78.9681	240.317	45.5203	180.729	260.26	148.588	141.658	216.849	40.9372	23.0033	263.454	285.968	272.267
ENSG00000237361	17.2455	832.246	163.952	0	68.6669	137.548	169.292	214.712	49.7815	9.21893	94.3028	1.8084	70.6059	108.279	298.598	197.34	91.1723	24.5361	10.2668	222.372	6.21764	2.13866	1.80784	446.99	277.611	20.8487	53.9024	206.198	130.069	6.17806	211.622	191.223	201.017	306.66	288.649	98.8282	1.25346	7.71072	12.7033	331.337	248.977	31.1232	77.093	702.33	342.305	0	7.31817	4.68799	1241.38
ENSG00000237424	188.263	271.02	116.637	384.939	95.0772	74.946	121.4	72.6233	228.363	103.457	340.736	62.3897	23.2678	638.849	23.6625	253.582	1030.64	286.255	238.19	278.198	91.7102	71.6451	144.627	284.097	103.386	313.957	151.601	210.585	134.134	67.9587	78.9785	124.743	164.916	156.737	91.8428	102.534	424.923	654.126	59.2822	47.8401	209.863	89.3536	82.875	134.856	160.265	545.946	32.409	74.0703	104.718
ENSG00000237753	330.538	220.653	70.4222	134.572	59.8634	88.1718	74.6221	78.9384	124.059	32.7784	74.7305	47.9225	144.421	111.233	57.4661	99.6569	51.5322	43.9606	91.3748	153.521	259.587	60.9518	84.0645	57.1283	135.934	179.053	43.7957	107.047	65.0346	119.854	92.1415	47.0587	96.8163	30.666	111.523	74.1211	209.328	73.2518	38.11	15.0608	119.599	54.2146	56.8561	64.7309	60.9703	59.0419	45.9999	30.0032	39.9832
ENSG00000237807	786.105	33.5777	353.211	42.2495	500.916	419.698	461.098	359.959	685.089	83.9947	238.426	217.912	913.062	864.267	37.1839	1417.89	1111.25	993.713	41.0673	714.568	35.7515	20.3173	876.801	67.9363	609.786	507.727	532.286	236.031	315.689	96.3778	151.882	583.379	421.725	106.763	147.605	166.773	427.43	59.1155	691.273	393.352	123.36	144.572	665.891	489.797	221.235	7.66777	88.8634	584.124	577.853
ENSG00000237883	337.723	211.06	84.7267	233.154	33.4531	46.731	30.0716	54.7306	65.5852	13.3162	304.26	64.1981	24.8725	126.982	91.2696	70.0558	247.09	35.7819	68.7878	218.651	477.204	54.5358	442.016	94.1844	99.557	55.1877	80.8536	243.05	51.4857	32.1259	44.552	47.8057	65.6382	132.886	114.804	58.0616	58.9127	91.2435	17.9964	115.171	60.1757	51.2026	46.2558	63.6521	39.1952	35.2718	45.9999	51.5679	99.006
ENSG00000237940	237.125	916.19	209.066	25.0367	835.447	53.7848	563.564	38.9429	255.229	103.457	64.0547	126.588	17.6515	11.8123	32.6768	373.96	404.329	81.7871	167.349	20.4694	0	44.9118	10.847	203.037	89.9842	53.9613	97.6981	48843.4	1570.31	27.1835	19.2383	230.065	1014.11	240.785	106.603	59.2969	47.6315	393.247	42.3445	1411.28	922.944	784.103	91.5479	253.529	43.5502	142.621	11.5	188.457	416.016
ENSG00000237943	66.1076	83.9441	27.5087	608.705	39.6155	53.7848	50.1193	36.8379	44.2502	33.8027	14.2344	53.3477	921.086	264.793	12.3946	22.6941	144.026	136.993	12.3202	219.581	470.986	18.1786	82.2566	52.4962	268.038	938.19	37.0579	14.039	9.48421	16.063	40.5018	47.8057	21.3324	35.2091	1.64005	103.77	35.0969	14.1363	38.11	23.9201	3.76098	11.0437	49.1468	209.297	6.96803	24.5369	20.909	30.0032	48.551
ENSG00000238018	45.9879	52.7649	41.8132	4.69438	41.3762	23.8064	25.6165	11.5776	22.1251	17.4135	8.89649	2.7126	33.6983	10.8279	9.01428	11.8404	47.5682	32.7148	51.3341	106.999	12.4353	28.8719	12.6549	56.3563	40.2057	52.7349	20.2134	51.7688	10.8391	7.41367	30.3763	11.9514	24.6143	17.0367	44.2814	42.002	12.5346	26.9875	16.9378	21.2623	66.9454	14.0556	21.2006	44.2328	6.96803	19.9362	5.22726	13.1264	25.7035
ENSG00000238045	605.028	438.908	479.751	496.04	182.231	506.988	435.481	216.817	314.493	288.86	314.936	384.285	271.191	238.215	280.57	498.285	442.648	256.607	957.895	248.424	216.063	556.051	319.083	345.086	204.858	305.372	527.233	468.552	310.269	463.355	891.039	307.749	392.188	611.048	401.812	345.899	208.075	379.11	264.653	549.275	492.688	412.633	359.446	266.476	308.335	285.241	734.953	362.851	449.335
ENSG00000238113	45.9879	79.1473	53.917	114.23	179.59	158.709	214.956	378.904	52.9423	88.092	295.364	37.9764	102.699	55.1241	14.6482	1131.75	560.247	77.6978	37.9873	194.459	147.669	659.776	39.7724	311.889	218.26	207.26	864.123	147.41	383.433	203.876	26.3262	127.731	207.581	18.1724	318.17	363.194	144.148	10.281	84.6889	76.1898	6.01757	21.0834	360.41	55.0213	21.7751	78.2113	338.727	74.0703	1688.81
ENSG00000238117	47.425	7.19521	0	361.468	80.1114	2.64515	721.718	70.5183	261.551	23.5595	579.162	68.7191	0	0	160.004	69.0691	1.32134	8.17871	12.3202	0	0	5.34665	1.80784	50.1802	0	0	148.232	144.777	623.248	3.70684	26.3262	187.488	143.584	107.899	1500.65	30.8838	0	2.57024	0	449.166	267.782	407.613	132.985	16.1827	5.22602	6.13422	2.0909	37.504	905.334
ENSG00000238142	35.928	88.7409	60.5191	212.812	51.9403	137.548	47.8918	62.0982	27.6564	30.7298	59.6065	47.9225	60.9778	88.5923	196.061	165.766	352.797	36.8042	12.3202	28.8433	248.706	181.786	194.343	14.6681	51.693	52.7349	47.1646	62.2981	231.686	98.849	120.493	526.61	24.6143	29.5302	85.2826	54.3555	78.9681	5.14048	34.9342	139.091	30.0878	68.2702	66.4927	43.1539	13.9361	18.4027	102.454	24.3776	46.6471
ENSG00000238178	2.87424	9.59361	126.54	251.932	117.086	50.2579	1753.06	11.5776	28.4466	29.7054	12.4551	24.4134	7.22106	8.85923	15.775	1453.41	1.32134	5.11169	668.371	2.79128	1.55441	245.946	29.8293	290.273	2506.16	12.2639	2095.46	9.65181	90.7774	1800.29	53.6649	754.434	76.3044	12.4936	36.0811	174.185	2.50692	24.4173	7.41028	723.803	19.5571	96.3814	177.314	4.31539	27.8721	33.7382	1837.91	25.3152	19.0396
ENSG00000239467	84.7901	38.3745	124.339	50.0734	125.009	130.494	253.938	44.2055	52.1521	71.7028	106.758	187.169	3.20936	75.7956	2.25357	148.005	84.5656	213.669	170.429	24.1911	309.328	105.864	51.5234	105.764	212.516	19.6223	141.494	150.042	211.362	119.854	61.7652	305.508	182.146	20.444	119.724	23.4717	87.7423	86.103	1.05861	96.5662	39.1142	49.1947	39.5102	33.4443	139.361	203.196	50.1817	104.073	67.5907
ENSG00000239665	429.699	789.075	629.398	873.155	807.276	893.18	771.838	637.822	448.034	564.403	585.389	311.949	802.339	328.776	457.475	975.848	987.039	844.452	684.798	898.793	1255.96	714.312	409.475	976.584	1242.55	983.567	779.901	882.702	219.492	562.204	493.109	383.94	498.03	477.027	1338.28	642.383	339.688	699.105	969.688	717.602	410.699	550.177	636.017	1270.88	490.375	714.637	595.908	487.551	838.695
ENSG00000240207	35.928	7.19521	35.2111	64.1566	50.1796	63.4837	25.6165	41.048	33.1877	29.7054	49.8204	44.3058	55.3614	73.8269	19.1554	63.1489	301.265	196.289	18.4803	11.1651	296.892	41.7039	34.3489	82.6044	78.4968	51.5085	72.4314	193.036	29.8075	37.0684	32.4014	345.097	14.7686	30.666	164.005	107.476	354.73	46.2643	161.968	342.854	14.2917	29.1152	136.84	39.9174	18.2911	26.8372	40.7726	20.6272	92.3422
ENSG00000240219	211.257	165.49	94.6298	26.6015	55.4617	56.4299	36.7542	15.7877	18.9644	17.4135	42.7032	29.8386	4.81404	9.84359	41.6911	47.3617	281.445	116.547	50.3075	53.0344	48.1867	29.9412	214.229	176.789	118.703	26.9806	48.8491	143.9	20.3233	53.1313	58.7276	32.1195	18.871	30.666	21.3207	69.1797	6.26731	68.1113	171.495	62.9009	49.6449	63.2503	31.8009	38.8386	32.2272	38.3389	18.8181	158.454	84.7263
ENSG00000240498	53.1735	79.1473	37.4118	9.38877	69.5472	22.9247	14.4789	44.2055	128.8	50.1919	54.2686	30.7428	51.3497	125.998	58.5928	40.4548	145.347	40.8936	32.8539	60.4778	248.706	60.9518	47.9077	132.785	32.5475	139.809	35.3735	51.7688	8.12932	34.5971	32.4014	25.3968	30.3577	20.444	0	16.0596	23.8158	21.847	59.2822	9.74521	300.878	19.0755	11.5639	20.4981	50.5182	96.614	43.909	42.192	20.9436
ENSG00000240521	1.43712	9.59361	0	4.69438	2180.61	0.881718	7.79634	1.05251	0.790183	0	0	0	0	5.90615	356.064	0	0	0	5527.66	0	0	2.13866	0.903919	0	0	0	1.68445	0.877438	6.77444	3.70684	0	0	1.64095	0	26.2408	13.5889	0	8.99584	0	0	3560.9	2.00795	0	0	1459.8	108.882	2.0909	0	0
ENSG00000240875	666.824	35.9761	220.069	50.0734	101.24	88.1718	86.8735	92.6211	205.448	179.257	48.0411	217.008	89.0597	102.373	1755.53	273.316	155.918	118.591	140.656	30.7041	31.0882	160.399	17.1745	481.73	254.636	103.017	198.765	335.181	212.717	176.693	208.584	445.938	128.815	40.888	185.326	181.597	65.18	16.7066	39.1686	565.222	334.727	74.294	214.897	32.3655	189.879	56.7415	348.136	72.1951	150.413
ENSG00000240889	114.97	103.131	63.8201	53.203	44.8976	28.215	80.1909	33.6804	51.3619	34.8271	51.5997	31.647	35.3029	86.6236	112.679	42.4282	482.288	48.0499	58.5209	68.8516	65.2853	49.1892	65.0822	55.5842	76.5823	100.564	62.3247	79.8468	51.4857	16.063	45.5645	46.3118	85.3297	35.2091	62.3219	38.2959	86.4888	80.9625	66.6925	79.7335	58.6713	51.2026	34.6918	79.8348	29.6141	26.0704	56.4544	59.0687	37.1273
ENSG00000241158	11.497	21.5856	19.8062	3.12959	44.0172	25.5698	52.3469	16.8402	41.0895	70.6784	13.3447	14.4672	11.2328	9.84359	24.7893	20.7207	35.6761	56.2286	5.13341	22.3303	65.2853	17.1093	7.23135	74.1123	61.2658	15.9431	52.218	14.9164	5.41955	17.2986	72.9032	151.634	2.46143	19.3082	4.92015	49.4141	38.8573	17.9917	50.8134	19.4904	15.0439	9.03576	56.8561	4.31539	32.2272	6.13422	52.2726	14.064	13.3277
ENSG00000241316	20.1197	9.59361	33.0104	9.38877	48.419	35.2687	35.6404	47.363	97.9827	23.5595	59.6065	41.5932	106.711	23.6246	107.045	59.2021	27.7481	29.6478	54.4142	46.5214	4.66323	28.8719	24.4058	30.1081	65.0949	20.8487	21.8979	41.2396	35.2271	28.4191	55.6899	27.6377	28.7167	11.3578	39.3612	30.8838	16.295	14.1363	21.1722	66.4446	9.77855	56.2225	27.9462	26.9712	135.877	30.6711	39.7272	35.6288	52.359
ENSG00000241472	10.0598	155.896	106.734	93.8877	81.872	160.473	110.263	81.0434	120.898	55.3136	123.661	178.127	454.926	138.795	104.791	287.13	2.64268	89.9658	92.4015	80.9472	317.1	72.7144	195.246	49.4082	139.763	9.81114	114.543	90.3761	113.811	169.279	172.133	131.466	246.143	110.17	132.844	58.0616	126.6	192.768	150.323	150.608	51.9015	84.3338	178.278	98.1752	94.9395	1.53355	405.635	107.824	196.108
ENSG00000241684	10.0598	11.992	25.308	3.12959	58.1027	121.677	65.712	48.4156	29.2368	32.7784	14.2344	15.3714	9.62807	7.87487	23.6625	12.8271	19.8201	20.4468	40.0406	12.0956	21.7618	5.34665	4.51959	39.3722	38.2911	4.90557	96.0137	5.26463	13.5489	19.7698	27.3387	79.9252	7.3843	12.4936	6.5602	145.772	10.0277	1.28512	26.4653	14.1748	12.0351	2.00795	140.695	4.31539	6.96803	3.06711	9.40907	22.5024	1.90396
ENSG00000241769	376.526	467.689	542.471	54.7678	51.06	50.2579	63.4845	63.1507	64.0048	36.8757	108.537	36.168	32.8959	13.781	16.9018	136.165	80.6016	52.1393	45.174	73.5038	31.0882	86.6157	181.688	107.308	112.959	91.9795	119.596	140.39	28.4526	49.4245	124.543	36.6012	115.687	28.3944	119.724	44.4727	27.5762	213.33	10.5861	170.098	185.792	39.155	51.0741	61.4944	38.3242	124.985	279.136	70.3199	241.803
ENSG00000242125	594.968	1453.43	2842.2	1317.56	385.591	584.579	689.419	321.016	391.931	397.438	485.748	445.77	422.833	988.296	865.371	859.418	3928.34	1324.95	745.372	1938.08	3382.4	2386.74	1961.5	3914.06	1803.51	4958.31	1125.21	1474.1	318.398	422.579	325.027	721.567	681.817	940.424	3107.9	1021.64	1743.56	11811.5	1714.95	1200.43	686.755	467.852	724.674	3458.79	661.963	1369.46	1097.72	519.43	333.193
ENSG00000242282	169.58	86.3425	78.1246	101.712	79.231	30.8601	73.5083	88.411	71.1165	32.7784	53.3789	39.7848	20.0585	77.7643	48.4518	80.9096	56.8175	81.7871	59.5476	50.2431	79.275	56.6745	87.6801	68.7083	103.386	53.9613	74.1158	41.2396	67.7444	37.0684	44.552	67.9737	93.5344	56.7889	70.5222	70.4151	102.784	47.5494	86.8061	53.1557	42.8752	35.1391	56.8561	55.0213	22.6461	44.4731	33.4545	42.192	70.4466
ENSG00000242516	47.425	55.1633	22.0069	17.2127	44.8976	53.7848	35.6404	86.306	3.16073	19.4622	25.7998	12.6588	122.758	28.5464	10.1411	61.1755	490.216	6.13403	9.24015	115.373	156.995	10.6933	1.80784	388.318	49.7785	138.582	37.0579	27.2006	12.194	6.17806	21.2634	289.822	6.56382	159.009	660.94	14.8242	10.0277	43.6941	306.997	214.395	24.0703	10.0397	99.2572	25.8924	11.3231	24.5369	48.0908	30.0032	101.862
ENSG00000242588	117.844	55.1633	67.1211	31.2959	117.086	112.86	71.2808	84.201	82.179	49.1676	82.7374	58.7729	60.1755	42.3274	72.1143	91.7633	59.4602	40.8936	131.415	106.069	27.9794	81.2691	43.3881	145.909	217.302	106.696	74.1158	48.2591	14.9038	35.8328	119.48	43.3239	119.79	47.7027	47.5615	49.4141	36.3504	62.9709	77.2786	125.802	70.7064	80.3179	87.6933	59.3367	144.587	138.787	51.2272	60.0063	79.0144
ENSG00000242622	248.622	107.928	66.0208	48.5086	56.3421	55.5482	34.5266	51.5731	135.121	27.6568	20.4619	41.5932	79.4316	44.2961	48.4518	72.0293	66.0669	25.5585	51.3341	36.2867	43.5235	47.0505	54.2351	74.1123	58.394	88.3003	40.4268	64.0529	25.7429	58.0738	34.4265	73.2025	237.118	47.7027	26.2408	18.5303	40.1108	47.5494	22.2308	71.7602	77.4762	33.1311	26.9825	64.7309	25.2591	82.812	33.4545	43.1296	87.5823
ENSG00000243069	508.741	31.1792	69.3218	93.8877	51.06	44.0859	75.7359	42.1005	210.189	50.1919	222.412	40.689	1447.42	30.5151	318.88	48.3484	1619.96	86.8988	46.2007	427.997	237.825	224.559	217.844	38.6002	53.6076	68.678	26.9512	100.028	9.48421	336.087	196.434	94.1175	8.20477	35.2091	313.25	93.8868	68.9404	29.5578	600.233	341.082	48.1405	39.155	153.222	17.2616	112.36	42.9395	279.136	60.9439	956.741
ENSG00000243479	478.561	223.052	88.0277	200.294	18.4872	6.17202	28.9578	0	95.6121	156.722	31.1377	179.936	795.921	48.2336	0	22.6941	31.7121	239.227	2.05337	157.242	393.266	0	6.32743	245.497	0	34.339	67.378	1.75488	13.5489	165.572	0	290.569	408.598	122.664	249.288	9.88282	219.356	402.242	8.46889	217.938	6.76976	1.00397	5.78197	26.9712	0.871004	40.6392	11.5	0	112.334
ENSG00000243836	50.2992	19.1872	55.0173	3.12959	57.2224	111.978	52.3469	41.048	39.5091	29.7054	43.5928	33.4554	4.0117	68.9051	16.9018	27.6277	33.0334	46.0053	20.5337	10.2347	62.1764	17.1093	18.0784	13.1241	61.2658	13.4903	47.1646	5.26463	69.0992	17.2986	0	71.7086	13.1276	18.1724	992.231	81.5332	797.201	28.2726	29.6411	3.54371	3.00878	19.0755	99.2572	16.1827	6.09703	6.901	8.36362	15.0016	46.6471
ENSG00000244300	590.657	357.362	298.194	200.294	242.975	27.3332	746.221	137.879	22.9153	78.873	76.5098	414.123	8.82573	8.85923	28.1696	122.351	21.1414	106.323	299.791	9.30428	55.9588	17.1093	181.688	378.282	577.239	17.1695	10.1067	16.6713	604.28	92.6709	253.136	27.6377	48.4082	467.94	16.4005	30.8838	42.6177	150.359	26.4653	185.159	423.486	10.0397	26.0189	107.885	8.71004	85.1123	99.318	15.9392	719.698
ENSG00000244468	3347.05	1273.55	12295.3	20494.1	2233.43	51.1396	200.477	196.82	602.119	10963.4	1286.43	5.42519	5.61638	18.7028	25837.2	811.069	2.64268	52.1393	164.269	0.930428	7.77205	74.8531	78.6409	41206.5	3760.19	0	400.899	7.0195	4781.4	539.963	2162.79	35.1073	13880.8	38764.1	6.5602	1084.64	1.25346	11875.8	2.11722	3.54371	292.604	7.02781	10.6003	3309.91	74.0354	55.208	209.09	9899.17	15065.1
ENSG00000244479	116.407	119.92	257.481	75.1101	337.172	113.742	273.986	58.9407	327.926	106.53	199.281	73.2401	41.7217	18.7028	20.2821	321.665	80.6016	41.9159	61.601	103.277	71.5029	110.141	72.3135	174.473	161.78	64.9988	134.756	154.429	224.911	60.545	94.1666	288.328	132.097	130.614	77.0824	100.064	114.065	68.1113	52.9306	241.858	115.086	76.302	122.385	108.964	17.4201	62.109	44.9544	144.39	28.5594
ENSG00000244513	54.6106	81.5457	66.0208	59.4622	111.804	44.9676	54.5744	57.8882	62.4245	50.1919	43.5928	43.4016	95.4784	66.9364	30.4232	88.8032	85.887	87.9211	58.5209	57.6865	38.8603	62.0211	49.7155	101.132	63.1804	87.0739	50.5335	64.0529	31.1624	13.5917	50.6272	50.7936	26.2553	45.4311	29.5209	58.0616	50.1385	37.2685	59.2822	52.2698	36.1054	56.2225	68.42	57.179	36.5822	62.8758	88.8634	45.9424	84.7263
ENSG00000244879	1373.89	798.668	1248.89	952.96	1074.02	949.61	829.753	315.754	600.539	295.006	410.128	709.796	580.091	962.703	1255.24	771.601	716.165	943.619	528.742	748.064	427.463	1722.69	839.741	2056.62	524.589	939.417	1332.4	2154.11	499.953	108.734	647.016	786.553	318.345	432.731	711.782	831.392	541.495	3776.97	2310.95	537.758	610.783	1577.24	544.469	1160.84	628.865	3309.41	1038.13	315.033	968.165
ENSG00000244968	398.083	184.677	100.132	23.4719	120.607	127.849	169.292	104.199	57.6834	248.911	68.503	67.8149	4.81404	157.497	300.852	81.8963	71.3522	90.9882	113.962	208.416	29.5338	97.309	65.9861	127.381	81.3687	41.6974	102.751	104.415	107.036	297.783	113.405	169.561	105.842	51.11	121.364	143.301	307.098	25.7024	38.11	28.3497	209.863	55.2185	162.859	26.9712	104.52	121.918	180.863	76.8831	29.5114
ENSG00000245105	79.0417	43.1713	44.0139	34.4255	87.1541	60.8385	64.5982	123.144	58.4735	92.1893	78.2891	63.2939	207.806	139.779	18.0286	60.1888	13.2134	54.184	16.4269	207.485	248.706	90.893	50.6195	69.4803	40.2057	41.6974	72.4314	14.039	44.7113	95.1421	127.581	80.6721	82.0477	69.2824	54.1217	95.1221	166.71	176.061	62.4581	41.6386	30.0878	46.1828	75.1657	19.4193	62.7123	72.8439	104.545	45.0048	73.3025
ENSG00000245149	349.22	625.983	143.045	294.181	161.983	132.258	103.58	76.8334	90.871	73.7514	73.8409	66.0065	62.5825	124.029	146.482	376.92	265.589	156.418	567.756	247.494	99.4823	471.574	220.556	6170.62	141.677	198.676	335.206	110.557	33.8722	58.0738	190.358	91.1296	258.45	148.787	172.205	101.299	58.9127	222.326	141.854	186.045	469.37	52.2066	64.5654	130.541	177.685	155.656	549.908	81.5711	249.419
ENSG00000245164	235.688	251.832	138.644	1.56479	73.9489	39.6773	192.681	18.9452	97.9827	46.0946	16.0137	110.312	17.6515	60.0459	22.5357	44.4016	104.386	373.154	10.2668	88.3906	21.7618	35.2879	354.336	224.653	737.105	177.827	32.0046	14.039	12.194	9.8849	32.4014	43.3239	51.6901	30.666	9.8403	123.535	23.8158	25.7024	112.213	71.7602	7.52196	10.0397	27.9462	256.766	32.2272	68.2432	29.2727	91.8847	137.085
ENSG00000245498	21.5568	21.5856	28.609	14.0832	48.419	19.3978	32.2991	19.9977	44.2502	20.4865	21.3516	37.0722	70.6059	21.6559	7.8875	98.6702	18.4987	21.4691	17.4536	19.539	17.0985	51.3278	28.0215	42.4602	57.4367	19.6223	40.4268	90.3761	43.3564	42.0108	82.0161	44.0709	43.4853	2.27156	9.8403	32.1192	13.7881	23.1322	13.7619	32.7793	18.0527	19.0755	53.9651	6.47309	45.2922	62.8758	56.4544	21.5648	148.509
ENSG00000245552	22.9939	79.1473	58.3184	9.38877	25.53	37.0321	44.5505	27.3653	38.719	30.7298	33.8067	40.689	109.921	60.0459	13.5214	40.4548	58.1389	97.1222	30.8005	101.417	167.876	42.7732	23.5019	98.0444	94.7706	53.9613	57.2713	13.1616	84.003	6.17806	15.1882	88.1418	15.5891	27.2587	83.6426	59.2969	55.1523	89.9584	62.4581	15.0608	21.0615	25.0993	54.9288	36.6809	8.71004	106.582	13.5909	43.1296	72.3506
ENSG00000245573	28.7424	124.717	192.561	190.905	103.881	128.731	246.142	153.667	131.17	248.911	283.798	104.887	40.9193	277.589	258.034	291.077	73.9949	71.5637	229.977	103.277	600.003	341.116	37.0607	199.949	83.2832	57.6405	245.93	265.864	237.105	342.265	313.889	337.628	190.351	22.7156	177.125	171.714	11.2812	75.8221	41.2858	322.478	226.411	166.66	452.921	161.827	312.69	153.355	246.727	267.216	89.4862
ENSG00000245614	60.3591	55.1633	38.5121	140.832	32.5727	50.2579	66.8258	24.2078	41.0895	23.5595	15.124	47.9225	312.11	454.774	117.186	75.9761	269.553	98.1445	91.3748	150.729	195.856	59.8825	73.2174	52.4962	57.4367	93.2059	37.0579	42.117	43.3564	64.2518	53.6649	41.083	239.579	24.9871	86.9227	13.5889	122.839	95.0989	93.1578	38.9808	51.9015	25.0993	37.5828	74.4406	33.9692	35.2718	53.3181	47.8175	29.5114
ENSG00000245750	57.4848	594.804	156.249	114.23	694.592	104.043	348.608	121.039	898.438	141.357	474.183	217.008	24.8725	4.92179	1979.76	123.338	7.92803	17.3798	267.964	17.6781	6.21764	205.311	1482.43	537.314	87.1124	1.22639	89.2759	1936.5	231.686	117.383	124.543	186.741	1194.62	247.6	1052.91	97.5928	3.76038	3776.97	3.17583	108.083	175.262	104.413	58.7834	32.3655	530.442	2156.95	60.6362	88.1343	226.572
ENSG00000245812	25.8682	28.7808	38.5121	9.38877	36.9745	18.5161	14.4789	26.3128	33.9779	67.6055	24.0205	27.126	7.22106	11.8123	32.6768	18.7473	22.4627	13.2904	28.7471	4.65214	35.7515	27.8026	22.598	28.5641	46.9067	11.0375	38.7424	2.63231	12.194	21.0054	42.5269	35.8543	9.84573	19.3082	1.64005	63.003	3.76038	14.1363	12.7033	7.97335	47.3883	16.0636	13.4913	16.1827	10.452	9.20133	14.6363	15.9392	33.3193
ENSG00000245849	261.556	280.613	338.907	420.93	280.83	184.279	162.609	124.196	118.527	71.7028	120.103	148.289	80.2339	64.9677	235.498	353.239	241.805	185.043	196.096	136.773	248.706	365.711	322.699	344.314	252.722	186.412	217.294	507.159	86.7128	72.9011	187.321	256.956	192.812	72.6898	167.285	196.421	82.7285	426.66	132.326	280.839	132.386	290.148	121.421	175.852	124.554	266.839	154.727	168.768	188.492
ENSG00000245910	1175.57	5535.52	2864.2	3663.18	1511.55	2400.04	3407	1365.11	1186.85	2378.48	1454.58	1827.39	2309.13	14663	1271.01	5195.97	7205.26	2400.45	4460.94	4114.35	9492.79	3672.08	1733.72	4970.93	2192.17	5523.67	6020.23	2045.31	2498.41	3780.97	2415.93	3030.43	1963.4	4588.54	13760	4573.27	8795.54	8764.52	5415.86	1874.62	7836.38	1980.84	3104.92	20854.1	2518.94	5261.63	4451.54	1665.18	2005.82
ENSG00000245970	224.191	434.111	223.37	233.154	131.171	70.5374	126.969	97.8836	78.2281	72.7271	92.5235	70.5275	82.641	87.6079	58.5928	330.545	348.833	302.612	278.231	272.615	808.294	337.908	154.57	805.2	145.506	267.354	252.668	185.139	59.615	244.651	89.1039	83.66	169.018	180.589	424.773	85.2393	308.352	579.589	172.554	123.144	246.72	88.3497	132.022	388.386	56.6153	144.154	254.045	64.6943	132.325
ENSG00000246090	73.2932	57.5617	72.6229	84.4989	45.7779	70.5374	110.263	45.258	28.4466	64.5325	46.2618	12.6588	194.166	166.357	24.7893	69.0691	120.242	84.8541	42.094	146.077	71.5029	24.5946	24.4058	126.609	48.8212	121.413	52.218	21.9359	9.48421	55.6026	18.2258	53.7814	63.9972	26.1229	413.293	39.5313	38.8573	182.487	59.2822	27.4638	33.0966	32.1271	54.9288	53.9424	46.1632	7.66777	59.5908	49.6927	83.7743
ENSG00000246223	50.2992	31.1792	34.1107	1.56479	39.6155	35.2687	80.1909	65.2557	31.6073	29.7054	80.9581	37.9764	101.897	10.8279	10.1411	99.6569	35.6761	99.1669	10.2668	27.9128	24.8706	35.2879	28.0215	70.2523	306.329	31.8862	121.28	1.75488	4.06466	121.09	15.1882	64.9859	22.9734	6.81467	11.4804	32.1192	11.2812	1183.6	20.1136	57.5853	3.76098	8.03179	36.6192	264.318	39.1952	8.43455	21.9545	19.6896	32.3674
ENSG00000246430	7.18561	7.19521	9.90312	1.56479	7.9231	3.52687	41.2092	22.1028	9.4822	36.8757	21.3516	4.521	0	10.8279	2.25357	8.88032	5.28535	20.4468	1.02668	11.1651	17.0985	19.2479	10.847	10.808	18.1883	11.0375	6.7378	4.38719	8.12932	1.23561	3.03763	32.8664	0.820477	37.4807	1.64005	13.5889	3.76038	3.85536	9.5275	3.54371	3.76098	17.0675	15.4186	6.47309	7.83904	6.901	9.40907	14.064	11.4238
ENSG00000246451	270.179	86.3425	132.042	35.9903	152.3	80.2363	84.646	79.9909	95.6121	58.3865	80.0684	52.4435	81.0363	43.3118	55.2125	104.59	75.3163	82.8095	149.896	93.0428	45.0779	105.864	34.3489	227.741	134.019	145.941	116.227	88.6212	28.4526	61.7806	94.1666	42.577	41.0239	55.6531	85.2826	70.4151	33.8435	132.367	61.3995	115.171	89.5113	144.572	103.112	78.756	99.2945	109.649	84.6816	76.8831	197.06
ENSG00000246465	199.76	131.912	45.1142	267.58	31.6924	91.6986	31.1854	9.47261	118.527	39.9487	21.3516	12.6588	587.313	802.252	18.0286	71.0425	76.6376	86.8988	24.6404	311.693	374.613	83.4077	57.8508	12.3521	14.3592	20.8487	67.378	96.5181	23.0331	49.4245	14.1756	72.4555	80.4068	456.583	114.804	35.8252	162.95	159.355	47.6375	117.828	45.884	22.0874	32.7645	103.569	20.0331	31.4379	15.6818	7.50079	64.7347
ENSG00000246582	495.807	141.506	99.0312	330.172	154.06	111.978	98.0111	188.4	113.786	314.468	156.578	201.636	207.004	305.151	459.729	82.883	42.2828	154.373	175.563	280.059	318.654	54.5358	278.407	82.6044	139.763	443.954	67.378	225.501	128.714	307.667	50.6272	197.946	150.968	208.983	303.409	82.7686	263.227	582.159	73.0442	140.863	133.891	116.461	95.4026	116.516	47.0342	136.486	49.1363	60.0063	181.828
ENSG00000246695	201.197	88.7409	214.568	211.247	193.676	246.881	98.0111	204.187	154.086	301.152	208.178	246.846	271.993	1011.92	122.82	132.218	219.342	178.909	147.842	101.417	244.043	122.973	250.386	132.013	335.048	63.7724	192.027	894.986	352.271	72.9011	135.681	144.164	225.631	102.22	126.284	170.479	164.203	42.409	101.627	230.341	154.2	116.461	145.513	127.304	348.402	244.602	65.8635	230.649	86.6303
ENSG00000246889	70.4189	52.7649	44.0139	143.961	58.9831	47.6128	40.0955	32.6279	30.8171	33.8027	85.4063	60.5813	40.117	38.39	196.061	43.4149	36.9975	38.8489	43.1207	29.7737	71.5029	100.517	26.2136	91.8684	58.394	34.339	42.1113	56.156	28.4526	92.6709	39.4892	27.6377	63.9972	26.1229	121.364	42.002	38.8573	66.8262	49.7547	69.1024	51.9015	34.1351	30.8372	117.595	149.813	15.3355	47.0454	24.3776	59.0228
ENSG00000246898	25.8682	67.1553	83.6263	3.12959	44.8976	63.4837	79.0772	59.9932	82.9692	39.9487	60.4961	46.1142	206.201	24.609	146.482	23.6808	51.5322	54.184	22.587	9.30428	286.012	24.5946	43.3881	43.2322	77.5396	87.0739	74.1158	163.203	48.7759	24.7122	49.6147	388.421	13.1276	59.0604	31.161	74.1211	329.66	87.3881	57.165	45.1823	26.3269	23.0914	66.4927	137.014	14.8071	37.5721	17.7727	21.5648	111.382
ENSG00000246985	10.0598	136.709	123.239	189.34	255.3	210.731	155.927	106.304	21.3349	63.5082	101.42	21.7008	11.2328	77.7643	100.284	630.503	71.3522	123.703	11.2935	66.9908	13.9897	110.141	21.6941	86.4644	61.2658	20.8487	143.178	20.1811	132.779	1259.09	29.3638	61.2511	319.986	179.453	9.8403	164.302	7.52077	26.9875	26.4653	18.6045	823.655	37.147	120.458	128.383	37.4532	7.66777	476.726	17.8144	105.67
ENSG00000247095	1510.41	357.362	313.599	433.448	58.1027	95.2255	98.0111	122.091	190.434	65.5568	130.778	66.0065	78.6293	346.494	196.061	284.17	618.386	67.4744	62.6277	116.303	82.3838	90.893	138.3	146.681	49.7785	40.471	389.108	100.905	177.49	148.273	181.245	35.8543	143.584	470.212	1036.51	71.6504	176.738	436.941	103.744	141.748	200.084	59.2344	212.969	44.2328	185.524	13.802	104.545	97.5103	143.749
ENSG00000247157	58.922	43.1713	57.218	10.9536	11.4445	8.81718	14.4789	61.0457	37.1386	48.1433	18.6826	21.7008	17.6515	72.8425	13.5214	46.375	59.4602	64.4074	5.13341	28.8433	6.21764	5.34665	24.4058	18.5281	60.3086	31.8862	11.7912	92.131	14.9038	170.514	28.3512	21.662	25.4348	9.08622	59.0418	19.7656	15.0415	16.7066	8.46889	69.1024	4.51318	4.01589	21.2006	43.1539	25.2591	6.13422	30.3181	5.62559	14.2797
ENSG00000247373	412.454	333.378	192.561	538.289	117.966	62.602	67.9395	77.8859	105.885	57.3622	93.4132	80.4737	250.33	57.0928	111.552	160.832	255.018	154.373	275.151	148.868	150.778	137.944	309.14	396.038	141.677	166.789	128.018	338.691	102.971	85.2572	75.9408	115.032	169.839	106.763	431.333	66.709	228.13	745.369	97.3923	155.923	142.165	56.2225	90.5843	202.824	85.3584	154.889	170.409	119.075	79.9664
ENSG00000247516	451.256	448.501	236.575	352.079	236.813	196.623	184.885	175.769	300.27	170.038	152.13	340.883	284.028	266.761	433.812	41.4415	895.867	48.0499	368.579	23.2607	31.0882	397.791	472.75	47.0922	50.7358	14.7167	244.245	204.443	383.433	614.099	265.287	363.772	154.25	675.788	403.452	187.774	11.2812	639.99	647.87	54.0416	482.91	291.152	276.571	257.845	193.363	557.447	469.408	211.897	218.956
ENSG00000247572	275.927	261.426	494.056	561.761	332.77	381.784	316.309	451.528	411.685	186.427	225.971	355.35	447.705	237.23	536.35	394.681	294.658	301.59	273.098	381.475	474.095	287.65	311.852	221.565	276.654	403.483	394.161	443.983	414.595	417.637	386.792	495.237	329.011	255.55	265.688	454.61	129.107	462.643	224.426	252.489	203.093	215.854	434.612	333.364	296.141	519.108	236.272	252.214	239.899
ENSG00000247735	179.64	76.7489	19.8062	26.6015	31.6924	69.6557	22.2753	27.3653	45.8306	76.8244	30.2481	22.605	276.005	69.8895	45.0714	70.0558	19.8201	29.6478	44.1474	80.9472	12.4353	28.8719	87.6801	19.3001	46.9067	31.8862	32.0046	26.3231	12.194	134.682	55.6899	26.1437	112.405	28.3944	37.7212	29.6485	22.5623	53.975	24.3481	46.9542	45.1318	20.0795	28.9099	14.025	74.0354	83.5787	83.6362	80.6335	152.317
ENSG00000247774	435.448	470.087	196.962	46.9438	210.402	158.709	386.476	483.103	279.725	114.724	201.95	307.428	52.9544	321.885	172.398	223.981	395.08	1702.19	40.0406	395.432	105.7	137.944	747.541	446.99	1196.6	501.595	261.09	534.36	162.586	51.8957	111.38	443.697	186.248	246.464	201.726	374.312	272.001	78.3923	337.697	3451.58	67.6976	150.596	354.628	1234.2	136.748	193.995	110.818	294.406	278.93
ENSG00000247809	96.2871	14.3904	41.8132	6.25918	35.2138	24.6881	27.8441	16.8402	37.9288	23.5595	13.3447	74.1443	156.456	40.3587	13.5214	38.4814	42.2828	53.1616	15.4002	64.1995	18.6529	19.2479	28.0215	70.2523	43.0775	41.6974	40.4268	33.3426	5.41955	19.7698	43.5394	94.1175	73.0225	12.4936	14.7605	46.9434	6.26731	11.5661	43.4031	53.1557	36.8576	17.0675	38.5465	15.1039	10.452	42.9395	11.5	88.1343	31.4154
ENSG00000247934	64.6704	69.5537	97.9309	48.5086	132.052	127.849	275.099	173.664	71.9067	121.895	110.316	47.9225	340.994	371.103	449.587	110.511	244.448	101.212	96.5082	158.173	149.223	134.736	99.4311	182.193	86.1551	87.0739	97.6981	170.223	272.332	213.761	70.8781	180.018	73.0225	80.6402	47.5615	116.123	56.4058	125.942	38.11	278.181	148.183	151.6	196.587	275.106	168.975	301.344	385.772	93.7599	123.758
ENSG00000248008	363.592	1110.46	854.969	1269.05	1294.99	896.707	1033.57	726.233	945.849	358.514	767.767	1068.76	844.863	597.506	1144.81	1515.57	684.453	619.537	959.949	669.908	1052.34	686.51	816.239	503.346	597.342	710.081	1224.6	1604.83	2082.46	1116.99	730.045	1620.91	1755	1568.51	726.542	319.956	866.142	1046.09	696.566	2307.84	1293.78	1312.19	1229.63	756.273	1380.54	997.578	1166.72	1454.22	1141.43
ENSG00000248019	110.658	179.88	63.8201	76.6749	82.7524	38.7956	93.5561	45.258	59.2637	47.119	36.4756	24.4134	24.0702	26.5777	42.8179	56.242	68.7096	115.524	47.2274	238.189	29.5338	53.4665	103.047	163.665	188.584	52.7349	97.6981	102.66	21.6782	24.7122	94.1666	38.8421	18.0505	13.6293	80.3625	66.709	18.8019	24.4173	47.6375	24.806	51.1493	42.1669	44.3285	33.4443	31.3561	149.522	73.1817	59.0687	315.106
ENSG00000248265	33.0538	7.19521	12.1038	29.7311	69.5472	13.2258	263.962	32.6279	13.4331	19.4622	15.124	64.1981	1.60468	19.6872	1.12679	165.766	18.4987	20.4468	22.587	3.72171	63.7308	210.658	9.03919	44.0042	28.7184	2.45279	195.396	39.4847	112.456	400.338	44.552	15.6862	279.783	31.8018	600.259	19.7656	16.295	287.867	11.6447	381.835	13.5395	8.03179	19.2732	103.569	6.09703	37.5721	38.6817	47.8175	195.156
ENSG00000248275	285.987	244.637	390.623	399.023	239.454	280.386	334.129	271.548	152.505	240.716	219.743	246.846	490.229	256.918	425.925	167.739	350.155	275.009	111.908	192.599	520.728	375.335	212.421	397.582	284.312	166.789	357.104	282.535	272.332	792.027	305.788	634.92	229.734	154.466	337.85	610.264	215.595	227.466	504.958	162.125	192.562	142.564	242.843	498.428	262.172	508.373	333.499	269.091	211.34
ENSG00000248360	1174.13	100.733	720.727	442.837	1342.53	869.374	459.984	3310.15	726.178	149.551	1494.61	70.5275	8.02339	20.6715	1565.11	1494.85	9.24937	22.4915	1275.14	12.0956	1.55441	2233.83	1935.29	1017.5	147.421	1.22639	729.367	1721.53	1028.36	227.353	1042.92	637.907	563.668	363.449	8.20025	1528.13	0	73.2518	17.9964	1569.86	309.153	1509.98	655.29	731.459	3615.54	3264.94	1206.45	1061.36	526.446
ENSG00000248441	28.7424	19.1872	67.1211	9.38877	84.5131	36.1504	51.2331	29.4703	18.9644	52.2406	45.3721	44.3058	11.2328	27.562	46.1982	29.6011	264.268	28.6255	15.4002	6.51299	13.9897	33.1492	31.6372	57.9003	78.4968	15.9431	64.0091	32.4652	18.9684	42.0108	124.543	80.6721	11.4867	35.2091	8.20025	50.6494	13.7881	21.847	51.872	8.85928	78.2284	27.1073	42.4011	21.577	22.6461	23.0033	32.409	25.3152	37.1273
ENSG00000248508	153.772	136.709	266.284	317.653	151.419	95.2255	93.5561	123.144	97.9827	120.87	72.0616	55.1561	89.862	188.013	381.98	147.019	227.27	181.976	173.509	133.982	623.319	198.895	126.549	96.5004	198.157	230.562	178.552	272.883	237.105	93.9065	184.283	177.777	73.0225	59.0604	193.526	210.01	30.0831	302.003	135.502	141.748	113.582	181.719	171.532	91.7021	181.169	196.295	44.9544	240.025	87.5823
ENSG00000248538	70.4189	11.992	7.70243	48.5086	0.880345	5.29031	0	1.05251	3.16073	15.3649	2.66895	0.904199	15.2445	42.3274	0	0.986702	1876.3	9.20105	1.02668	3.72171	464.769	0	5.42351	132.785	0.957279	8.58475	10.1067	0.877438	0	9.8849	5.06272	0.746964	4.92286	1.13578	9.8403	2.4707	4797	7.71072	2.11722	0.885928	0.752196	0	2.89099	1.07885	0	0	0	0.937599	61.8788
ENSG00000248663	38.8023	136.709	22.0069	749.537	198.958	22.0429	37.8679	3.15754	8.69201	10.2433	0	669.107	0	0	2.25357	9.86702	0	0	82.1346	0	0	0	97.6232	114.257	0	1.22639	0	5.26463	81.2932	224.881	69.8656	9.71053	258.45	10.222	0	21.001	0	0	2.11722	0	12.7873	3.01192	0	0	0	0.766777	32.409	175.331	33.3193
ENSG00000248779	0	62.3585	2378.95	9.38877	217.445	4.40859	1.11376	6.31507	9.4822	1.02433	1.7793	4.521	0	0.984359	0	0	0	0	59.5476	1.86086	0	208.519	0	140.505	1.91456	0	38.7424	57.0334	3712.39	0	152.894	11.9514	2.46143	201.033	0	552.202	0	0	0	28.3497	0	81.3218	52.0378	1.07885	150.684	21.4698	0	4234.2	0
ENSG00000248932	181.077	189.474	130.941	187.775	217.445	175.462	157.041	147.352	129.59	97.3109	64.0547	136.534	227.062	104.342	181.412	139.125	83.2443	144.15	315.192	48.3822	124.353	153.983	95.8154	102.676	283.354	136.13	141.494	229.889	201.878	302.725	208.584	256.209	230.554	146.515	132.844	77.8272	53.8988	185.057	28.5825	223.254	225.659	147.584	185.023	135.935	141.974	233.1	141.136	89.0719	271.315
ENSG00000249007	199.76	28.7808	88.0277	104.841	63.3848	30.8601	14.4789	2.10502	41.8797	29.7054	8.00684	42.4974	2.40702	13.781	15.775	116.431	643.492	9.20105	37.9873	7.44342	1.55441	36.3572	36.1568	896.296	32.5475	143.488	6.7378	189.527	16.2586	28.4191	20.2509	66.4798	162.455	28.3944	664.22	24.707	61.4196	47.5494	8.46889	22.1482	133.891	7.02781	47.2195	7.55194	5.22602	62.109	72.1362	3.7504	34.2713
ENSG00000249042	303.233	618.788	945.198	879.415	627.686	822.643	688.305	831.484	860.509	405.633	413.687	831.863	160.468	183.091	583.675	795.282	1057.07	303.635	738.185	217.72	256.478	547.497	1307.97	703.295	379.082	153.299	656.936	1172.26	612.409	900.761	705.743	548.272	1179.03	630.357	227.967	364.429	146.655	825.047	243.481	786.704	1005.69	670.654	662.036	516.769	857.068	1001.41	1269.18	812.898	861.543
ENSG00000249087	232.814	259.028	179.357	89.1933	117.086	149.01	131.424	110.514	243.376	81.946	55.1582	88.6115	145.223	212.621	173.525	194.38	294.658	124.725	104.722	134.912	115.026	279.095	179.88	98.0444	185.712	236.694	267.828	290.432	62.3248	37.0684	112.392	118.767	170.659	119.257	141.044	134.653	50.1385	492.201	77.2786	155.923	110.573	134.532	137.804	243.82	120.199	208.563	153.681	109.699	112.334
ENSG00000249203	0	913.792	23.1073	71.9806	432.249	16.7526	10.0239	45.258	0.790183	6.14595	0.889649	1.8084	0	0	748.186	2.96011	0	1.02234	6.1601	0	3.10882	360.364	81.3527	9.26404	0.957279	0	16.8445	155.306	594.795	2.47122	65.8154	71.7086	0	7.95044	0	266.836	0	0	0	31.0075	0.752196	2231.83	45.2921	4.31539	151.555	10.7349	4.18181	1986.77	0
ENSG00000249306	33.0538	91.1393	306.997	56.3326	7.9231	23.8064	51.2331	7.36758	34.7681	12.2919	578.272	0	0	1.96872	5757.87	0.986702	1.32134	2.04468	2.05337	0	4.66323	320.799	18.0784	2.31601	12.4446	0	6.7378	171.978	47.421	2.47122	51.6398	1439.4	3.28191	3.40733	0	0	0	17.9917	0	93.9084	5.26537	1936.66	289.099	4.31539	64.4543	29.1375	2.0909	26.2528	80.9184
ENSG00000249346	31.6167	76.7489	112.235	0	62.5045	193.978	64.5982	6.31507	5.53128	256.081	91.6339	7.23359	0	4.92179	36.0571	2244.75	5.28535	5.11169	340.859	0.930428	0	368.919	0	58.6723	15.3165	0	916.341	1016.07	32.5173	50.6601	45.5645	53.7814	301.115	2.27156	65.602	97.5928	0	1.28512	2.11722	247.174	30.84	99.3934	7.7093	2.1577	952.008	0.766777	436.999	591.625	89.4862
ENSG00000249592	89.1015	153.498	271.786	104.841	119.727	102.279	53.4606	63.1507	64.795	861.457	571.155	63.2939	46.5357	68.9051	201.695	95.7101	91.1723	80.7648	162.216	68.8516	37.3059	81.2691	45.1959	184.509	54.5649	96.885	247.614	145.655	27.0977	54.3669	87.0788	35.8543	106.662	53.3816	108.243	69.1797	37.6038	224.896	40.2272	136.433	94.0245	70.2781	78.0567	83.0713	1066.11	213.164	685.817	111.574	109.478
ENSG00000249599	1.43712	0	19.8062	0	32.5727	175.462	66.8258	3.15754	28.4466	2.04865	85.4063	208.87	0	0	307.612	18.7473	0	2.04468	119.095	1.86086	0	404.207	139.204	14.6681	0	0	1.68445	816.017	0	1.23561	221.747	0	39.3829	6.81467	242.727	0	0	0	0	30.1216	205.35	1.00397	0	2.1577	94.0684	562.048	10.4545	139.702	0
ENSG00000249641	168.143	38.3745	251.979	1247.14	132.052	59.9568	253.938	32.6279	7.90183	108.578	125.441	120.258	4.81404	60.0459	11.2679	158.859	140.062	51.1169	6.1601	154.451	230.053	11.7626	68.6978	76.4283	49.7785	36.7918	156.654	293.942	94.8421	117.383	123.53	253.968	67.2791	93.1338	193.526	53.1201	292.057	12.8512	6.35167	170.984	15.7961	68.2702	226.461	138.093	0	0	115	58.1311	19.0396
ENSG00000249669	94.85	119.92	123.239	131.443	285.232	254.816	153.699	114.724	101.143	35.8514	47.1514	43.4016	11.2328	29.5308	60.8464	60.1888	151.954	121.658	80.0813	38.1475	45.0779	67.3678	38.8685	201.493	256.551	61.3196	126.334	57.0334	21.6782	19.7698	150.869	291.316	10.6662	81.776	39.3612	331.074	12.5346	39.8387	44.4617	21.2623	40.6186	64.2543	88.6569	6.47309	22.6461	19.1694	51.2272	51.5679	44.7431
ENSG00000249684	129.341	139.107	102.332	449.096	50.1796	33.5053	69.0533	117.881	50.5717	66.5811	89.8546	197.115	2.40702	22.6403	233.245	136.165	31.7121	13.2904	125.255	80.0168	15.5441	118.696	424.842	178.333	158.908	4.90557	96.0137	82.4791	90.7774	122.326	151.882	16.4332	251.887	96.5411	164.005	44.4727	25.0692	44.9792	1.05861	23.0341	374.594	64.2543	141.658	188.799	40.0662	55.208	146.363	347.849	41.8872
ENSG00000249859	334.849	5091.81	1078.34	2279.91	850.413	701.847	904.375	294.703	214.93	672.982	293.584	1041.64	320.936	745.16	464.236	1631.02	1331.91	1315.75	1501.01	1054.17	1588.61	1212.62	1399.27	20640.3	1043.43	2530.05	1448.63	1243.33	560.923	1425.9	868.763	838.094	1249.59	1287.97	9612.34	490.435	1177	1705.35	495.43	1369.64	4443.97	323.279	791.167	210.375	261.301	572.016	976.452	372.227	567.381
ENSG00000249917	18.6826	2.3984	1.10035	23.4719	7.04276	13.2258	13.3652	24.2078	7.11165	7.17028	4.44825	5.42519	2.40702	27.562	1.12679	86.8298	55.4962	9.20105	10.2668	16.7477	0	5.34665	3.61568	577.459	4.78639	23.3015	18.529	21.0585	16.2586	0	0	31.3725	42.6648	47.7027	18.0406	21.001	5.01385	2.57024	5.29306	95.6802	6.76976	19.0755	71.311	12.9462	35.7112	52.1409	24.0454	30.9408	30.4634
ENSG00000250091	354.969	311.792	174.955	150.22	646.173	123.44	66.8258	505.206	165.148	194.622	1090.71	555.178	333.773	25.5933	69.8607	352.253	38.3188	80.7648	601.636	45.591	73.0573	549.635	70.5057	186.053	118.703	142.262	227.401	171.978	113.811	296.547	680.43	160.597	161.634	60.1962	406.733	103.77	335.928	213.33	751.614	277.295	442.291	150.596	141.658	236.268	1119.24	258.404	789.316	177.206	537.869
ENSG00000250132	99.1614	131.912	102.332	114.23	202.479	185.161	118.059	191.557	126.429	197.695	93.4132	130.205	150.84	649.677	243.386	154.912	113.635	214.691	66.7344	320.998	77.7205	116.557	56.043	91.8684	110.087	96.885	197.081	187.772	266.913	79.0792	139.731	327.917	109.123	97.6769	145.965	148.242	171.724	154.214	171.495	285.269	58.6713	97.3854	139.731	203.902	131.522	57.5083	71.0908	59.0687	223.716
ENSG00000250133	293.173	11.992	29.7094	46.9438	22.889	38.7956	99.1249	37.8904	9.4822	5.12163	1.7793	30.7428	0.802339	86.6236	7.8875	56.242	55.4962	51.1169	10.2668	111.651	57.5132	60.9518	31.6372	49.4082	51.693	12.2639	185.29	110.557	82.6481	30.8903	15.1882	118.02	78.7658	18.1724	191.886	30.8838	73.9542	156.785	6.35167	112.513	14.2917	8.03179	63.6017	296.683	5.22602	3.06711	13.5909	61.8815	130.421
ENSG00000250208	80.4788	28.7808	205.765	46.9438	138.214	208.085	424.344	202.082	194.385	59.4109	96.9718	58.7729	6.41872	110.248	74.3678	73.016	245.769	119.614	92.4015	47.4518	43.5235	36.3572	65.9861	60.9883	127.318	76.0364	176.867	80.7243	93.4872	46.9533	59.7401	495.237	42.6648	52.2458	124.644	285.366	22.5623	57.8304	66.6925	38.0949	37.6098	69.2742	293.917	67.9675	34.8402	15.3355	61.6817	58.1311	17.1357
ENSG00000250303	57.4848	50.3665	343.308	247.238	56.3421	37.9139	32.2991	51.5731	101.934	87.0676	63.1651	34.3596	224.655	74.8113	456.348	63.1489	175.738	28.6255	40.0406	46.5214	57.5132	33.1492	35.2528	40.1442	35.4193	159.431	50.5335	36.8524	59.615	45.7177	172.133	50.7936	36.101	36.3449	537.937	79.0625	30.0831	37.2685	94.2164	41.6386	157.961	33.1311	45.2921	18.3404	30.4851	35.2718	129.636	135.014	49.503
ENSG00000250451	117.844	98.3346	108.934	70.4158	14.9659	81.9997	77.9634	31.5754	10.2724	10.2433	13.3447	29.8386	18.4538	70.8738	1.12679	57.2287	72.6736	13.2904	7.18678	98.6253	334.198	70.5758	29.8293	46.3202	13.4019	2.45279	90.9603	126.351	16.2586	7.41367	45.5645	128.478	13.1276	60.1962	114.804	38.2959	18.8019	73.2518	8.46889	92.1365	6.76976	18.0715	71.311	53.9424	0.871004	9.20133	4.18181	18.752	63.7827
ENSG00000250486	25.8682	79.1473	56.1177	194.035	40.4958	37.9139	21.1615	62.0982	11.0626	33.8027	58.7168	9.04199	86.6527	152.576	3.38036	71.0425	174.417	14.3127	6.1601	165.616	76.1661	60.9518	48.8116	15.4401	23.932	84.6211	45.4802	93.0084	13.5489	4.94245	59.7401	44.0709	15.5891	10.222	86.9227	54.3555	85.2354	26.9875	41.2858	15.0608	8.27416	5.01987	68.42	40.9962	14.8071	3.06711	68.9999	4.68799	24.7515
ENSG00000250616	267.305	43.1713	90.2284	59.4622	73.9489	124.322	135.879	91.5685	125.639	203.841	54.2686	80.4737	155.654	108.279	190.427	327.585	248.412	121.658	78.0279	159.103	48.1867	171.093	313.66	114.257	91.8987	80.9419	202.134	314.123	181.555	249.594	140.744	156.116	155.891	87.4549	232.887	121.065	52.6454	552.601	46.5789	141.748	101.546	126.501	175.387	29.1289	130.651	99.6811	230	67.5071	229.427
ENSG00000250802	21.5568	45.5697	25.308	186.211	29.9317	36.1504	63.4845	32.6279	66.3754	32.7784	39.1446	59.6771	86.6527	156.513	16.9018	67.0957	154.597	32.7148	22.587	34.4258	59.0676	53.4665	29.8293	54.0402	85.1978	63.7724	58.9558	21.9359	27.0977	43.2464	21.2634	36.6012	93.5344	82.9118	103.323	49.4141	28.8296	146.504	113.271	50.4979	27.8313	67.2662	46.2558	64.7309	53.1313	54.4412	94.0907	62.8191	65.6867
ENSG00000251034	57.4848	57.5617	58.3184	23.4719	102.12	81.9997	90.2148	107.356	30.027	193.597	16.9033	44.3058	9.62807	34.4526	81.1286	41.4415	19.8201	58.2733	184.803	15.8173	20.2073	53.4665	28.9254	50.1802	85.1978	40.471	33.689	78.092	33.8722	148.273	56.7025	70.9616	41.8443	14.7651	65.602	70.4151	23.8158	8.99584	62.4581	81.5054	50.3971	72.2861	88.6569	40.9962	95.8105	184.793	61.6817	42.192	65.6867
ENSG00000251141	15.8083	4377.09	818.658	2200.1	4113.85	119.032	122.514	99.9886	52.1521	50.1919	29.3584	150.097	9.62807	37.4056	66.4803	268.383	11.892	29.6478	2595.45	56.7561	17.0985	7540.91	37.0607	84.1484	29.6756	30.6598	1980.91	6045.55	452.532	112.441	9457.17	3206.72	29.5372	49.9742	63.962	124.771	36.3504	21.847	10.5861	3580.92	27.0791	2849.28	1313.47	32.3655	9053.22	1142.5	68.9999	4064.49	25.7035
ENSG00000251151	553.292	0	14.3045	82.9341	9.68379	24.6881	85.7597	4.21005	1.58037	6.14595	14.2344	4.521	30.4889	19.6872	1.12679	63.1489	218.021	73.6084	0	187.946	258.032	394.583	25.3097	76.4283	31.5902	0	230.77	625.613	52.8406	58.0738	41.5143	135.947	73.0225	3.40733	752.783	3.70606	75.2077	609.147	0	93.0224	0	0	85.766	228.716	0.871004	0	0	73.1327	99.958
ENSG00000251169	4.31136	16.7888	81.4257	450.661	40.4958	23.8064	94.6698	72.6233	18.1742	34.8271	31.1377	30.7428	0	9.84359	28.1696	48.3484	0	1.02234	59.5476	0.930428	0	11.7626	14.4627	13.8961	34.462	0	23.5823	121.086	205.943	6.17806	39.4892	170.308	401.213	4.54311	1.64005	6.17676	0	0	1.05861	109.855	265.525	42.1669	85.766	1.07885	157.652	49.0738	40.7726	351.6	6.66387
ENSG00000251364	56.0477	67.1553	193.661	20.3423	156.701	117.268	128.083	96.8311	69.5361	43.0217	143.234	122.067	115.537	22.6403	31.55	197.34	184.987	138.016	109.855	66.9908	21.7618	90.893	126.549	38.6002	147.421	44.1501	97.6981	58.7883	124.65	48.1889	99.2294	96.3584	86.9706	129.479	21.3207	50.6494	5.01385	51.4048	30.6997	41.6386	21.8137	103.409	183.096	90.6233	26.1301	88.1794	28.2272	73.1327	196.108
ENSG00000251381	8.62273	0	12.1038	128.313	64.2652	74.0643	31.1854	27.3653	7.90183	12.2919	12.4551	4.521	200.585	4.92179	36.0571	15.7872	2.64268	44.9829	11.2935	8.37385	1.55441	13.9013	32.5411	9.26404	7.65823	9.81114	25.2668	17.5488	71.809	208.818	1.01254	43.3239	29.5372	6.81467	16.4005	101.299	0	0	3.17583	3.54371	9.77855	20.0795	104.076	0	0.871004	7.66777	77.3635	1.8752	2.85594
ENSG00000251396	35.928	14.3904	23.1073	15.6479	25.53	53.7848	56.8019	37.8904	53.7324	11.2676	42.7032	16.2756	41.7217	220.496	185.92	151.952	54.1749	138.016	22.587	50.2431	158.55	45.9812	2.71176	22.3881	25.8465	67.4516	67.378	36.8524	42.0015	56.8382	82.0161	59.7571	45.9467	37.4807	41.0013	27.1777	180.498	185.057	25.4067	52.2698	150.439	18.0715	56.8561	59.3367	24.3881	6.13422	90.9543	22.5024	46.6471
ENSG00000251442	126.467	107.928	156.249	84.4989	218.325	114.623	105.807	441.003	298.689	95.2622	408.349	234.188	57.7684	312.042	196.061	262.463	169.131	475.388	118.069	212.138	153.887	210.658	200.67	357.438	301.543	295.561	173.498	294.819	273.687	200.169	87.0788	147.152	145.225	382.757	70.5222	202.598	90.2492	277.586	203.253	127.574	36.1054	306.212	262.116	564.238	166.362	129.585	135.909	309.408	272.267
ENSG00000251602	343.472	141.506	89.1281	126.748	190.154	328.881	201.591	219.975	171.47	385.146	293.584	72.3359	669.953	109.264	176.905	251.609	79.2803	142.105	238.19	124.677	65.2853	149.706	254.905	102.676	161.78	84.6211	165.076	157.939	204.588	192.756	63.7903	116.526	227.272	84.0476	75.4423	151.948	528.961	430.515	62.4581	130.231	182.784	82.3258	125.276	60.4155	182.04	141.087	197.59	114.387	236.091
ENSG00000251867	41.6765	251.832	75.9239	3.12959	67.7865	46.731	35.6404	58.9407	21.3349	52.2406	32.0274	37.0722	24.8725	53.1554	46.1982	105.577	149.311	79.7424	51.3341	71.6429	17.0985	67.3678	38.8685	841.484	74.6677	61.3196	87.5914	57.9109	59.615	71.6655	85.0537	73.2025	27.8962	40.888	24.6008	58.0616	63.9265	83.5328	77.2786	31.8934	75.2196	31.1232	56.8561	65.8098	40.0662	101.215	179.818	20.6272	29.5114
ENSG00000253123	7.18561	21.5856	3.30104	23.4719	120.607	67.0105	221.639	8.4201	12.6429	21.5108	48.9307	8.13779	9.62807	44.2961	29.2964	4.93351	14.5347	18.4021	20.5337	61.4082	3.10882	104.794	110.278	9.26404	9.57279	25.7542	18.529	59.6658	12.194	12.3561	122.518	7607.83	23.7938	22.7156	31.161	14.8242	5.01385	10.281	13.7619	2563.88	19.5571	126.501	14.4549	0	432.018	0.766777	48.0908	84.3839	6.66387
ENSG00000253125	63.2333	1849.17	2600.12	237.849	46.6583	448.794	859.825	257.865	0.790183	288.86	1743.71	320.991	0.802339	0.984359	3461.49	170.699	0	4.08936	995.882	2.79128	1.55441	4.27732	84.0645	2440.3	182.84	1.22639	122.965	1394.25	760.092	9.8849	72.9032	82.913	817.196	80.6402	2412.51	6.17676	6.26731	21.847	13.7619	491.69	100.042	118.469	175.387	870.631	832.68	19.1694	10.4545	83.4463	531.205
ENSG00000253154	7.18561	479.681	593.087	3.12959	22.889	61.7202	144.789	0	520.731	49.1676	2.66895	165.468	0	890.845	21.4089	1.9734	0	12.2681	1.02668	0	12.4353	67.3678	617.377	1.54401	0	0	1.68445	2.63231	13.5489	2.47122	83.0286	51.5405	264.194	0	14.7605	13.5889	5.01385	2.57024	6.35167	17.7186	12.7873	4.01589	7.7093	3.23655	14.8071	13.802	5.22726	45.9424	54.2629
ENSG00000253161	34.4909	395.737	78.1246	9.38877	19.3676	30.8601	15.5927	142.089	85.3398	53.2649	96.0821	59.6771	4.0117	17.7185	2.25357	222.008	19.8201	19.4244	85.2147	27.9128	43.5235	113.349	10.847	27.7921	29.6756	41.6974	262.774	17.5488	123.295	138.389	99.2294	22.4089	31.9986	23.8513	9.8403	119.829	5.01385	97.6691	16.9378	28.3497	40.6186	45.1788	19.2732	28.0501	240.397	4.60066	272.863	83.4463	181.828
ENSG00000253200	421.076	259.028	161.751	84.4989	123.248	172.817	118.059	156.824	124.849	112.676	103.199	130.205	43.3263	123.045	193.807	89.7899	42.2828	97.1222	155.029	86.5298	41.9691	70.5758	56.9469	144.365	170.396	219.524	104.436	207.953	50.1308	61.7806	125.556	133.707	83.6887	77.2329	72.1622	126.006	65.18	134.938	130.209	189.589	71.4586	83.3298	150.331	58.2578	101.907	194.761	26.1363	56.2559	160.885
ENSG00000253210	106.347	74.3505	11.0035	34.4255	89.7951	38.7956	86.8735	32.6279	44.2502	56.3379	26.6895	18.9882	60.9778	29.5308	59.7196	122.351	182.345	28.6255	11.2935	86.5298	18.6529	38.4959	61.4665	93.4124	37.3339	40.471	53.9024	29.8329	58.2601	54.3669	44.552	51.5405	157.532	27.2587	45.9214	33.3545	61.4196	92.5286	39.1686	31.0075	160.97	31.1232	20.2369	6.47309	72.2933	12.2684	54.3635	23.44	129.469
ENSG00000253361	11.497	542.039	42.9135	622.788	30.8121	31.7418	18.934	11.5776	1.58037	9.21893	163.695	1.8084	12.8374	2.95308	59.7196	76.9628	2.64268	7.15637	57.4942	60.4778	4.66323	114.418	47.0038	11.5801	7.65823	4.90557	45.4802	78.092	10.8391	126.032	37.4641	34.3604	88.6116	0	72.1622	16.0596	21.3088	172.206	21.1722	100.996	64.6889	9.03576	10.6003	21.577	434.631	196.295	56.4544	20.6272	8.56783
ENSG00000253414	2.87424	335.777	107.834	14.0832	31.6924	26.4515	23.389	15.7877	22.1251	51.2163	8.00684	21.7008	10.4304	11.8123	2.25357	149.979	47.5682	9.20105	175.563	16.7477	174.094	63.0904	3.61568	33.9682	15.3165	20.8487	336.89	19.3036	124.65	221.175	96.1917	26.8907	28.7167	23.8513	27.8809	18.5303	5.01385	96.384	12.7033	31.8934	25.5747	19.0755	15.4186	8.63079	273.495	1.53355	341.863	74.0703	119.95
ENSG00000253522	37.3651	50.3665	37.4118	10.9536	27.2907	9.69889	22.2753	18.9452	38.719	5.12163	6.22754	20.7966	4.0117	82.6861	9.01428	22.6941	163.846	211.624	5.13341	302.389	460.106	20.3173	54.2351	47.0922	124.446	275.938	23.5823	17.5488	28.4526	9.8849	7.08781	12.6984	22.1529	28.3944	14.7605	42.002	20.0554	12.8512	112.213	20.3763	1.50439	15.0596	22.1642	57.179	20.0331	26.8372	24.0454	25.3152	77.1105
ENSG00000253552	117.844	67.1553	141.945	25.0367	122.368	170.172	77.9634	258.918	108.255	61.4595	87.1856	67.8149	304.889	58.0772	28.1696	88.8032	80.6016	122.681	33.8805	84.6689	152.332	28.8719	35.2528	50.1802	110.087	35.5654	202.134	31.5878	16.2586	46.9533	60.7527	309.99	26.2553	65.8751	1287.44	268.071	115.318	66.8262	322.877	14.1748	43.6274	157.624	168.641	38.8386	18.2911	23.7701	39.7272	61.8815	50.455
ENSG00000253636	47.425	55.1633	129.841	28.1663	79.231	72.3009	114.718	102.094	25.2859	59.4109	147.682	45.21	36.1053	42.3274	103.664	72.0293	58.1389	114.502	94.4548	99.5558	15.5441	45.9812	28.9254	45.5482	25.8465	71.1308	85.907	258.844	163.941	32.1259	93.1541	402.614	12.3072	53.3816	467.414	74.1211	229.383	29.5578	38.11	40.7527	121.104	71.2821	99.2572	81.9925	35.7112	30.6711	41.8181	45.0048	42.8392
ENSG00000253669	150.898	278.215	64.9205	21.9071	67.7865	51.1396	38.9817	109.461	71.1165	157.746	53.3789	91.3241	52.1521	51.1867	103.664	94.7234	101.743	64.4074	52.3608	29.7737	20.2073	55.6051	102.143	127.381	126.361	78.4891	97.6981	83.3566	77.2286	312.61	38.4767	128.478	173.941	35.2091	132.844	70.4151	80.2215	71.9667	60.3409	43.4105	180.527	32.1271	85.766	34.5232	46.1632	29.9043	227.909	59.0687	39.0312
ENSG00000253716	369.34	798.668	183.758	599.316	111.804	156.064	265.076	122.091	118.527	304.225	110.316	78.6653	85.048	184.075	307.612	1087.35	654.062	233.093	421.967	586.169	470.986	312.244	103.047	165.981	115.831	197.449	675.465	209.708	158.522	292.84	629.803	238.282	276.501	183.996	142.684	240.894	190.526	1976.51	197.96	345.512	763.479	104.413	319.936	753.036	152.426	281.407	665.953	47.8175	174.213
ENSG00000253741	176.766	23.984	4.40139	18.7775	18.4872	14.9892	31.1854	7.36758	18.1742	266.325	2.66895	145.576	29.6866	8.85923	7.8875	31.5745	18.4987	54.184	15.4002	34.4258	23.3162	10.6933	25.3097	44.0042	17.231	17.1695	42.1113	24.5683	4.06466	202.64	198.459	8.96357	34.4601	9.08622	144.324	11.1182	12.5346	173.491	32.817	35.4371	82.7416	6.02384	6.74564	64.7309	33.0982	3.83389	81.5453	4.68799	139.941
ENSG00000253768	1.43712	825.051	624.997	3.12959	126.77	67.8923	185.998	192.61	41.8797	961.841	96.9718	4.521	0	0	510.434	1026.17	0	1.02234	140.656	0	0	1611.48	8.13527	1114.77	65.0949	0	126.334	47.3816	722.155	946.479	195.421	23.1559	56.6129	2.27156	0	1349	0	0	1.05861	0	686.755	61.2424	433.648	3.23655	4552.74	14.5688	3737.49	150.016	21.8956
ENSG00000253802	5.74848	0	0	4.69438	1.76069	14.1075	8.9101	18.9452	0	55.3136	248.212	5.42519	0	0	6.76071	0	0	0	7.18678	0	0	0	7.23135	0	0	0	1.68445	0.877438	1474.12	172.986	0	0	2.46143	1.13578	182.046	0	0	0	0	3.54371	0	0	0	5.39424	0.871004	2393.88	0	0	222.764
ENSG00000253955	4.31136	124.717	55.0173	6.25918	32.5727	24.6881	37.8679	25.2603	15.0135	114.724	21.3516	15.3714	6.41872	7.87487	84.5089	75.9761	6.60669	15.3351	61.601	12.0956	12.4353	2302.27	12.6549	56.3563	41.163	12.2639	62.3247	31.5878	82.6481	233.531	245.036	7.46964	18.871	2.27156	9.8403	1040.17	13.7881	30.8429	14.8206	11.5171	307.648	39.155	139.731	17.2616	1362.25	7.66777	1426	86.2591	25.7035
ENSG00000254024	102.036	14.3904	58.3184	3.12959	29.0514	37.9139	93.5561	33.6804	30.8171	6.14595	15.124	7.23359	10.4304	51.1867	46.1982	93.7367	381.867	436.539	19.507	46.5214	65.2853	29.9412	6.32743	81.0604	26.8038	91.9795	50.5335	70.195	5.41955	121.09	116.443	43.3239	11.4867	14.7651	91.8428	23.4717	16.295	131.082	13.7619	124.916	121.104	15.0596	56.8561	19.4193	10.452	0	25.0909	2.8128	71.3986
ENSG00000254109	91.9757	69.5537	9.90312	14.0832	28.171	33.5053	32.2991	31.5754	24.4957	38.9244	15.124	44.3058	8.02339	41.3431	41.6911	20.7207	38.3188	15.3351	33.8805	21.3998	12.4353	13.9013	27.1176	16.9841	14.3592	30.6598	11.7912	32.4652	63.6797	90.1997	34.4265	137.441	21.3324	31.8018	32.801	49.4141	22.5623	5.14048	27.5239	46.0683	18.0527	24.0954	85.766	20.4981	21.7751	15.3355	17.7727	30.9408	37.1273
ENSG00000254164	1.43712	419.721	66.0208	3.12959	36.9745	23.8064	65.712	53.6781	9.4822	174.135	31.1377	3.6168	0	0	198.314	128.271	1.32134	3.06702	77.0012	0.930428	1.55441	731.421	0.903919	129.697	7.65823	0	58.9558	23.6908	215.427	301.489	220.735	5.22875	3.28191	0	1.64005	513.906	0	1.28512	9.5275	0.885928	297.87	24.0954	154.186	1.07885	2628.69	11.5017	1711.41	98.4479	25.7035
ENSG00000254231	130.778	834.644	183.758	341.125	273.787	261.87	247.255	168.402	186.483	1070.42	64.9444	160.947	8.02339	9.84359	218.596	443.029	31.7121	17.3798	519.502	12.0956	12.4353	104.794	83.1605	311.117	93.8133	38.0182	129.703	622.103	348.206	659.817	492.097	302.521	249.425	69.2824	59.0418	67.9444	10.0277	21.847	8.46889	282.611	1494.61	120.477	269.825	174.773	128.909	218.532	428.635	207.209	114.238
ENSG00000254290	1.43712	136.709	161.751	247.238	39.6155	96.9889	35.6404	21.0502	8.69201	155.697	49.8204	32.5512	0.802339	1.96872	15.775	78.9362	0	2.04468	60.5743	10.2347	1.55441	172.162	42.4842	112.713	10.5301	2.45279	173.498	130.738	135.489	326.202	121.505	296.545	310.14	32.9376	73.8023	56.8262	1.25346	6.4256	1.05861	323.364	66.1932	48.1907	150.331	0	161.136	65.9429	379.499	62.8191	158.981
ENSG00000254343	54.6106	326.183	617.294	331.736	195.436	499.934	551.313	262.075	90.871	245.838	120.103	140.151	41.7217	90.561	179.159	685.758	228.591	277.054	139.629	59.5474	49.7411	80.1997	138.3	176.789	123.489	45.3765	313.308	182.507	348.206	48.1889	340.215	449.672	99.2778	240.785	127.924	297.72	82.7285	330.276	92.0992	353.485	1315.59	241.958	447.139	126.225	233.429	151.822	304.227	129.389	209.436
ENSG00000254389	514.489	652.366	215.668	417.8	218.325	221.311	250.597	254.708	216.51	492.7	231.309	288.439	356.239	506.945	333.529	606.822	355.44	208.557	425.047	835.524	388.603	144.36	203.382	250.129	347.492	136.13	421.113	195.669	417.305	638.812	479.946	272.642	840.989	191.946	859.386	226.069	396.094	1231.14	200.078	284.383	1065.86	231.918	208.151	458.511	217.751	78.2113	348.136	186.582	821.56
ENSG00000254531	245.748	155.896	245.377	84.4989	105.641	143.72	304.057	289.441	101.143	340.076	497.314	99.4619	121.153	105.326	405.643	205.234	212.735	292.389	107.802	157.242	278.24	151.845	3229.7	223.109	94.7706	79.7155	458.171	259.722	178.845	185.342	128.593	115.779	76.3044	44.2953	231.247	324.898	139.134	260.879	87.8648	32.7793	117.343	78.3099	308.372	64.7309	66.1963	88.9462	230	121.888	76.1585
ENSG00000254614	199.76	59.9601	96.8305	194.035	125.889	89.9352	116.945	70.5183	81.3888	115.749	31.1377	70.5275	70.6059	89.5766	131.834	159.846	184.987	117.569	213.55	265.172	74.6117	171.093	149.147	199.949	143.592	210.94	133.072	160.571	208.653	19.7698	93.1541	153.875	132.097	62.4678	533.016	67.9444	92.7561	278.871	148.206	94.7943	236.942	57.2265	51.0741	45.3116	239.526	146.455	378.454	38.4416	88.5342
ENSG00000254615	12.9341	26.3824	56.1177	31.2959	37.8548	30.8601	18.934	47.363	37.9288	49.1676	37.3653	10.8504	154.852	186.044	4.50714	40.4548	175.738	30.6702	14.3736	327.511	222.281	23.5253	9.94311	16.9841	25.8465	94.4322	53.9024	23.6908	13.5489	14.8273	16.2007	56.7693	11.4867	15.9009	45.9214	46.9434	20.0554	21.847	28.5825	17.7186	11.2829	17.0675	42.4011	39.9174	12.1941	9.96811	14.6363	15.0016	19.9916
ENSG00000254815	732.932	849.035	960.603	411.541	70.4276	51.1396	62.3707	28.4178	202.287	134.187	109.427	39.7848	4.0117	28.5464	157.75	316.731	50.2108	37.8265	189.936	39.078	7.77205	243.807	137.396	1310.09	71.7959	138.582	571.029	733.538	54.1955	48.1889	152.894	70.9616	219.888	45.4311	282.089	45.708	17.5485	105.38	21.1722	200.22	289.595	59.2344	88.6569	22.6558	187.266	256.104	308.408	95.6351	105.67
ENSG00000254876	43.1136	38.3745	35.2111	45.379	22.0086	23.8064	38.9817	26.3128	33.9779	20.4865	16.0137	9.94619	64.9895	52.171	42.8179	96.6968	80.6016	18.4021	16.4269	94.9036	37.3059	58.8131	57.8508	79.5164	41.163	46.6029	43.7957	30.7103	33.8722	4.94245	26.3262	34.3604	155.07	13.6293	9.8403	34.5899	26.3227	10.281	55.0478	44.2964	11.2829	36.143	23.1279	103.569	60.9703	32.9714	9.40907	22.5024	14.2797
ENSG00000254973	353.532	141.506	256.381	187.775	88.0345	89.0535	128.083	47.363	96.4023	133.162	119.213	164.564	25.6749	27.562	28.1696	200.301	87.2083	145.172	274.124	50.2431	0	65.2291	19.8862	100.36	293.885	38.0182	170.13	199.178	50.1308	179.164	128.593	91.8766	201.017	54.5173	205.006	44.4727	88.9958	403.528	49.7547	167.44	225.659	45.1788	82.875	155.354	61.8413	16.1023	67.9544	30.0032	84.7263
ENSG00000255026	4462.26	83.9441	23.1073	100.147	29.9317	475.246	43.4368	33.6804	131.17	13.3162	6.22754	23.5092	8.02339	64.9677	10.1411	28.6144	133.455	434.494	35.9339	48.3822	10.8809	966.674	1442.65	31.6521	93.8133	82.1683	28.6357	986.24	25.7429	637.576	8.10036	229.318	12.3072	10.222	2647.04	53.1201	10.0277	11.5661	15.8792	15.0608	160.218	179.711	384.501	10.7885	136.748	9.96811	466.272	89.0719	16.1837
ENSG00000255031	107.784	275.816	121.038	39.1199	40.4958	25.5698	14.4789	21.0502	55.3128	16.3892	35.586	42.4974	4.81404	33.4682	138.595	33.5479	118.92	51.1169	15.4002	22.3303	23.3162	134.736	56.043	145.909	42.1203	62.546	43.7957	99.1505	2.70977	13.5917	93.1541	28.3846	55.7925	20.444	41.0013	22.2363	92.7561	35.9834	74.1028	45.1823	69.9542	24.0954	15.4186	24.8135	47.0342	21.4698	11.5	56.2559	30.4634
ENSG00000255182	459.879	777.083	118.837	89.1933	39.6155	29.9784	44.5505	18.9452	21.3349	37.9	76.5098	40.689	15.2445	20.6715	21.4089	157.872	130.812	66.452	81.108	76.2951	15.5441	101.586	28.9254	129.697	62.2231	114.055	116.227	322.897	28.4526	98.849	81.0036	38.8421	128.815	45.4311	282.089	109.946	48.885	415.094	53.9892	31.8934	279.065	11.0437	22.1642	66.8886	19.1621	62.8758	107.682	20.6272	139.941
ENSG00000255198	175.329	369.354	522.665	273.839	51.9403	111.096	183.771	250.498	188.854	183.354	160.137	90.4199	73.8152	208.684	175.779	272.33	734.664	170.731	280.284	194.459	4655.46	486.545	291.062	179.877	142.635	133.677	643.46	275.515	261.493	289.133	285.538	215.873	55.7925	293.031	127.924	349.605	110.305	511.478	110.096	319.82	192.562	130.517	134.913	148.881	85.3584	89.713	479.863	58.1311	118.998
ENSG00000255201	63.2333	213.458	96.8305	37.5551	57.2224	42.3225	70.1671	27.3653	6.32146	6.14595	10.6758	7.23359	11.2328	2.95308	2.25357	45.3883	2.64268	28.6255	62.6277	33.4954	59.0676	64.1598	12.6549	33.1961	51.693	12.2639	107.805	22.8134	1.35489	60.545	92.1415	17.9271	96.8163	15.9009	62.3219	37.0606	8.77423	276.301	83.6303	20.3763	476.892	18.0715	11.5639	58.2578	76.6484	78.2113	49.1363	4.68799	9.51981
ENSG00000255224	339.161	275.816	77.0243	151.785	30.8121	56.4299	67.9395	58.9407	46.6208	66.5811	48.9307	43.4016	64.9895	174.232	61.9732	148.992	705.594	204.468	55.4409	383.336	80.8294	67.3678	78.6409	72.5683	71.7959	220.751	102.751	77.2145	46.0662	119.854	85.0537	61.2511	161.634	80.6402	129.564	43.2373	111.558	1233.71	87.8648	51.3838	207.606	30.1192	63.6017	74.4406	20.9041	52.1409	232.09	32.816	71.3986
ENSG00000255248	323.352	438.908	775.744	37.5551	1272.98	863.202	950.04	1895.57	1211.35	532.649	1001.74	401.464	89.0597	260.855	229.864	976.835	1113.89	562.286	501.021	171.199	464.769	509.001	212.421	457.798	1093.21	408.389	982.035	201.811	363.11	324.966	431.344	1830.06	225.631	792.773	287.009	1517.01	161.697	258.309	316.525	287.041	291.1	622.463	1313.47	274.028	462.503	79.7449	616.817	560.684	498.838
ENSG00000255310	22.9939	45.5697	30.8097	76.6749	138.214	163.118	45.6643	75.7809	56.103	110.627	23.1309	56.0603	6.41872	294.323	219.723	45.3883	21.1414	68.4967	12.3202	48.3822	31.0882	16.0399	238.635	153.629	122.532	38.0182	64.0091	8.77438	8.12932	7.41367	713.844	279.365	77.1249	31.8018	9.8403	135.889	2.50692	16.7066	15.8792	396.896	6.76976	17.0675	64.5654	50.7059	11.3231	21.4698	8.36362	24.3776	47.5991
ENSG00000255389	33.0538	14.3904	45.1142	10.9536	77.4703	62.602	65.712	77.8859	30.027	28.6811	50.71	18.9882	37.71	73.8269	38.3107	36.508	44.9255	47.0276	29.7738	43.7301	21.7618	175.37	37.0607	70.2523	35.4193	15.9431	94.3292	17.5488	21.6782	44.482	36.4516	49.2996	13.1276	34.0733	31.161	39.5313	16.295	16.7066	124.916	34.5512	36.8576	61.2424	61.6744	62.5732	43.5502	29.1375	34.4999	52.5055	21.8956
ENSG00000255399	107.784	115.123	193.661	15.6479	151.419	159.591	123.628	677.818	367.435	124.968	243.764	195.307	16.0468	55.1241	45.0714	266.41	43.6042	106.323	114.988	27.9128	87.047	112.28	79.5449	50.1802	207.729	76.0364	227.401	61.4206	162.586	112.441	29.3638	169.561	54.1515	287.352	34.4411	368.135	6.26731	71.9667	96.3336	80.6194	26.3269	199.791	355.591	147.802	40.9372	5.36744	109.772	225.961	133.277
ENSG00000255455	258.682	731.513	474.249	139.267	360.941	351.805	448.846	442.055	277.354	462.995	491.086	284.823	27.2795	219.512	296.345	581.168	178.381	212.647	459.954	130.26	309.328	331.492	141.011	486.362	429.818	120.186	678.834	613.329	662.54	219.939	1071.27	463.118	361.831	208.983	268.968	423.726	210.582	514.048	237.129	711.4	412.956	895.544	797.913	222.243	680.254	818.152	1292.18	871.967	662.579
ENSG00000255471	28.7424	33.5777	51.7163	35.9903	51.06	33.5053	93.5561	83.1484	44.2502	93.2136	40.9239	48.8267	40.9193	16.7341	30.4232	44.4016	26.4268	18.4021	26.6938	11.1651	9.32647	66.2984	17.1745	89.5524	72.7532	17.1695	42.1113	40.3621	54.1955	111.205	77.9659	55.2754	53.331	35.2091	22.9607	65.4737	6.26731	74.5369	13.7619	10.6311	32.3444	33.1311	56.8561	35.602	25.2591	18.4027	57.4999	38.4416	117.094
ENSG00000255571	3370.05	2415.19	167.253	1.56479	140.855	178.107	2504.85	153.667	175.421	61.4595	359.418	4309.41	2947.8	37.4056	45.0714	129.258	116.278	121.658	31.8272	167.477	244.043	71.6451	70.5057	406.074	804.114	34.339	195.396	669.485	52.8406	24.7122	599.426	277.871	1124.05	76.0971	3944.32	165.537	45.1246	1236.29	124.916	183.387	285.834	106.421	149.368	303.156	269.14	8.43455	247.772	265.341	596.892
ENSG00000255737	1166.94	1782.01	1091.54	851.248	379.429	499.052	434.368	829.379	608.441	1507.81	506.21	571.454	568.056	1328.88	846.216	554.527	758.448	335.327	382.953	333.093	3265.82	822.314	650.822	559.703	645.206	144.714	1227.96	902.883	527.051	380.569	186.308	913.537	126.354	516.779	2648.68	973.457	533.975	298.148	294.294	690.138	901.883	483.915	656.254	866.315	189.879	474.635	785.135	441.609	324.626
ENSG00000255774	37.3651	328.581	411.53	3534.87	44.8976	269.806	55.6881	73.6758	23.7055	588.987	128.109	246.846	3.20936	124.029	978.05	132.218	0	0	296.711	0	0	213.866	256.713	32.4241	62.2231	14.7167	10.1067	18.4262	121.94	185.342	53.6649	47.8057	221.529	11.3578	44.2814	32.1192	0	10.281	0	136.433	773.257	120.477	1339.49	84.1502	21857.8	36.8053	179.818	186.582	36.1753
ENSG00000256124	35.928	28.7808	28.609	59.4622	60.7438	173.698	76.8496	91.5685	16.5938	17.4135	109.427	10.8504	845.666	201.794	61.9732	10.8537	19.8201	208.557	58.5209	289.363	149.223	1.06933	7.23135	27.0201	14.3592	242.826	252.668	0.877438	5.41955	1.23561	25.3136	25.3968	3.28191	6.81467	123.004	134.653	58.9127	2.57024	141.854	2.65778	13.5395	13.0517	144.549	23.7347	4.35502	0.766777	1.04545	37.504	5.71189
ENSG00000256443	87.6644	21.5856	28.609	65.7214	34.3334	18.5161	57.9157	16.8402	52.1521	9.21893	24.9102	43.4016	16.8491	23.6246	12.3946	61.1755	27.7481	50.0946	136.549	33.4954	12.4353	12.832	3.61568	21.6161	206.772	22.0751	13.4756	73.7048	23.0331	40.7752	63.7903	16.4332	85.3297	10.222	36.0811	19.7656	7.52077	78.3923	30.6997	213.509	55.6625	56.2225	31.8009	42.0751	27.0011	0	36.5908	36.5664	71.3986
ENSG00000256916	1.43712	0	13.2042	1.56479	61.6241	82.8815	59.0294	41.048	15.8037	40.973	5.33789	16.2756	8.82573	1403.7	20.2821	10.8537	118.92	945.664	25.6671	176.781	1565.29	0	16.2705	10.808	33.5048	2191.56	119.596	5.26463	0	16.063	2.02509	82.1661	2.46143	2.27156	16.4005	269.307	1225.89	2.57024	561.064	0	9.02635	1.00397	345.955	1.07885	3.48402	0.766777	1.04545	12.1888	0.951981
ENSG00000256940	153.772	153.498	70.4222	78.2397	7.04276	26.4515	33.4129	34.7329	71.1165	46.0946	145.902	90.4199	20.0585	93.5141	27.0429	17.7606	173.095	73.6084	25.6671	66.0604	55.9588	47.0505	18.0784	97.2724	17.231	63.7724	107.805	103.538	33.8722	18.5342	27.3387	26.8907	187.069	115.849	309.97	42.002	50.1385	246.743	88.9234	43.4105	38.362	39.155	54.9288	76.5983	16.5491	6.901	27.1818	9.37599	35.2233
ENSG00000257084	212.694	767.489	421.433	253.497	64.2652	84.6449	158.154	71.5708	50.5717	233.546	103.199	68.7191	38.5123	317.948	303.105	157.872	874.726	245.361	142.709	109.79	276.685	341.116	137.396	433.094	112.959	93.2059	672.096	642.284	208.653	84.0216	588.288	256.956	156.711	202.168	175.485	483.023	82.7285	422.804	60.3409	190.475	97.7855	120.477	177.314	156.433	175.943	186.327	260.318	63.7567	176.117
ENSG00000257086	179.64	165.49	84.7267	54.7678	24.6496	25.5698	53.4606	37.8904	86.1299	30.7298	70.2823	74.1443	51.3497	67.9208	48.4518	69.0691	50.2108	40.8936	62.6277	46.5214	57.5132	76.9917	35.2528	94.9564	44.0348	56.4141	72.4314	136.88	40.6466	45.7177	87.0788	38.8421	255.168	43.1596	257.488	65.4737	96.5165	185.057	84.6889	88.5928	64.6889	57.2265	47.2195	57.179	27.0011	54.4412	48.0908	29.0656	89.4862
ENSG00000257167	232.814	328.581	81.4257	236.284	87.1541	99.6341	272.872	62.0982	276.564	119.846	127.22	204.349	1134.51	305.151	347.05	111.497	339.584	196.289	331.619	327.511	183.42	258.778	407.667	225.425	140.72	431.69	74.1158	167.591	159.877	243.416	77.9659	69.4677	316.704	80.6402	380.492	112.417	358.49	230.036	193.726	32.7793	649.897	137.544	168.641	315.024	324.014	279.107	172.5	98.4479	134.229
ENSG00000257354	195.448	201.466	214.568	54.7678	132.932	124.322	173.747	168.402	97.9827	143.406	88.9649	94.0367	71.4082	196.872	83.3821	137.152	184.987	319.992	100.615	241.911	357.515	116.557	155.474	334.278	203.9	83.3947	239.192	217.605	42.0015	22.241	107.33	120.261	36.9215	104.492	232.887	303.897	386.066	109.235	161.968	93.9084	176.766	148.588	89.6206	192.035	54.8733	211.631	154.727	167.83	78.0625
ENSG00000257557	221.317	67.1553	48.4153	68.851	37.8548	50.2579	20.0477	63.1507	30.8171	20.4865	32.917	34.3596	28.8842	42.3274	49.5786	89.7899	30.3908	33.7372	42.094	51.1735	262.695	54.5358	18.9823	32.4241	26.8038	62.546	48.8491	72.8273	52.8406	90.1997	55.6899	39.5891	91.073	47.7027	26.2408	481.787	32.59	32.128	35.9928	46.9542	63.1845	27.1073	62.6381	69.0463	48.7762	88.9462	77.3635	100.323	56.1669
ENSG00000257671	602.154	19.1872	785.648	59.4622	79.231	122.559	190.453	87.3585	410.105	22.5352	153.909	95.8451	61.7801	251.011	92.3964	361.133	434.72	122.681	46.2007	234.468	63.7308	65.2291	90.3919	1392.69	20.1029	507.727	569.344	186.017	94.8421	7.41367	22.276	256.956	224.811	132.886	367.371	159.36	150.415	433.085	268.887	178.957	3.76098	87.3457	231.279	483.324	102.778	6.13422	175.636	48.7551	237.043
ENSG00000257702	3506.58	1045.7	509.461	1270.61	425.206	403.827	312.967	529.414	879.474	790.779	852.284	451.195	1249.24	241.168	1855.82	610.769	471.718	209.579	523.608	273.546	225.39	874.712	4856.76	1559.45	549.478	506.5	390.793	266.741	796.674	584.445	269.337	441.456	789.299	215.798	583.858	481.787	211.835	1571.7	218.074	116.942	631.092	428.697	518.45	400.253	717.707	109.649	645.044	579.436	375.081
ENSG00000257815	132.215	146.303	93.5295	112.665	56.3421	31.7418	52.3469	75.7809	44.2502	604.352	76.5098	43.4016	63.3848	161.435	64.2268	107.551	190.273	103.256	173.509	164.686	803.63	238.461	272.984	161.349	70.8386	98.1114	134.756	135.125	50.1308	97.6134	69.8656	35.1073	39.3829	57.9247	124.644	119.829	94.0096	206.904	68.8097	52.2698	53.4059	45.1788	96.3662	124.068	66.1963	142.621	238.363	64.6943	73.3025
ENSG00000258376	30.1795	81.5457	50.6159	10.9536	257.941	114.623	118.059	137.879	120.108	59.4109	90.7442	63.2939	6.41872	72.8425	29.2964	63.1489	42.2828	59.2957	43.1207	102.347	606.22	288.719	26.2136	17.7561	73.7105	36.7918	85.907	54.4011	35.2271	127.268	137.706	82.913	36.9215	68.1467	3.2801	184.067	96.5165	20.5619	41.2858	88.5928	14.2917	121.481	130.094	38.8386	71.4223	19.1694	28.2272	138.765	37.1273
ENSG00000258414	80.4788	9.59361	44.0139	25.0367	27.2907	135.785	7.79634	52.6256	153.296	7.17028	29.3584	5.42519	4.81404	0.984359	1.12679	140.112	2.64268	5.11169	1.02668	1.86086	4.66323	5.34665	1367.63	6.94803	1.91456	4.90557	21.8979	145.655	108.391	0	0	173.296	4.92286	30.666	22.9607	2.4707	0	5.14048	2.11722	238.315	3.76098	94.3735	7.7093	2.1577	0.871004	33.7382	0	13.1264	11.4238
ENSG00000258441	695.567	1978.68	561.177	195.599	410.241	450.558	468.894	290.493	141.443	437.387	309.598	658.257	341.797	588.647	139.721	285.157	293.337	184.021	257.697	777.838	144.56	653.36	203.382	706.383	660.522	202.355	471.646	532.605	121.94	106.263	930.528	288.328	328.191	81.776	1357.96	427.432	129.107	444.651	344.049	379.177	875.556	374.482	254.407	1033.54	334.466	510.674	393.09	195.021	714.938
ENSG00000258498	48.8621	28.7808	116.637	29.7311	52.8207	62.602	86.8735	117.881	37.9288	161.843	55.1582	26.2218	0	6.89051	34.9304	86.8298	36.9975	437.561	14.3736	107.93	9.32647	143.29	12.6549	26.2481	34.462	11.0375	101.067	14.039	25.7429	4.94245	63.7903	90.3827	0.820477	17.0367	42.6413	101.299	58.9127	5.14048	11.6447	24.806	15.0439	53.2106	34.6918	29.1289	14.8071	3.83389	428.635	40.3168	26.6555
ENSG00000258545	17.2455	71.9521	28.609	20.3423	22.0086	25.5698	26.7303	12.6301	6.32146	177.208	13.3447	15.3714	0.802339	8.85923	10.1411	29.6011	691.06	19.4244	23.6137	24.1911	15.5441	42.7732	4.51959	41.6882	47.8639	83.3947	32.0046	27.2006	8.12932	3.70684	53.6649	1.49393	1.64095	12.4936	49.2015	84.0039	8.77423	11.5661	8.46889	13.2889	49.6449	11.0437	27.9462	17.2616	6.09703	13.0352	15.6818	38.4416	22.8475
ENSG00000258634	224.191	599.601	267.384	467.874	198.958	489.353	321.877	371.537	228.363	330.857	542.686	176.319	187.747	648.692	144.229	443.029	510.036	267.853	158.109	259.589	875.133	527.18	142.819	463.974	472.896	407.162	587.873	531.727	139.553	160.63	679.417	450.419	212.504	163.552	290.289	547.261	239.411	864.886	641.519	415.5	542.333	492.951	519.414	276.185	491.246	355.785	338.727	325.347	377.937
ENSG00000258647	408.142	345.37	46.2146	111.1	35.2138	7.93546	494.511	10.5251	3.16073	3.07298	37.3653	109.408	7.22106	0.984359	3.38036	70.0558	66.0669	3.06702	7.18678	26.9824	12.4353	44.9118	70.5057	56.3563	98.5997	0	48.8491	142.145	9.48421	2.47122	60.7527	20.915	7.3843	13.6293	213.207	39.5313	0	321.28	4.23445	33.6653	184.288	32.1271	5.78197	55.0213	13.9361	4.60066	67.9544	9.37599	79.0144
ENSG00000258655	323.352	93.5377	110.035	145.526	113.564	157.827	178.202	127.354	118.527	213.06	127.22	84.0905	481.404	150.607	280.57	184.513	500.787	220.825	87.268	144.216	163.213	143.29	146.435	95.7284	92.856	235.467	249.299	186.894	69.0992	224.881	89.1039	165.079	223.99	44.2953	693.741	213.716	210.582	6.4256	79.3959	77.9617	154.952	89.3536	153.222	33.4443	100.165	58.2751	117.091	41.2544	73.3025
ENSG00000258701	136.526	59.9601	34.1107	140.832	74.8293	119.914	226.094	170.507	165.148	116.773	25.7998	36.168	666.744	39.3744	90.1428	255.556	31.7121	56.2286	49.2808	16.7477	54.4044	136.874	49.7155	95.7284	29.6756	132.45	165.076	83.3566	185.62	350.914	40.5018	95.6114	86.1501	67.0109	144.324	64.2383	71.4473	111.805	47.6375	262.235	27.0791	138.548	237.061	62.5732	44.4212	48.307	71.0908	155.641	181.828
ENSG00000258708	156.646	417.322	143.045	42.2495	76.59	133.139	133.652	95.7786	101.143	55.3136	96.0821	42.4974	278.412	69.8895	41.6911	192.407	75.3163	64.4074	90.3481	14.8868	20.2073	100.517	207.901	71.7963	17.231	33.1126	106.12	245.683	98.9068	129.739	74.9283	169.561	13.9481	39.7522	142.684	69.1797	22.5623	8.99584	27.5239	116.057	29.3356	107.425	133.949	40.9962	67.0673	174.058	26.1363	19.6896	65.6867
ENSG00000258768	76.1674	215.856	81.4257	48.5086	79.231	74.946	130.31	58.9407	33.9779	137.26	65.834	87.7073	237.492	47.2492	54.0857	99.6569	25.1054	48.0499	66.7344	24.1911	272.022	139.013	80.4488	84.9204	61.2658	30.6598	129.703	97.3956	63.6797	54.3669	108.342	81.4191	29.5372	37.4807	252.568	172.949	28.8296	257.024	96.3336	142.634	72.963	108.429	121.421	311.787	91.4554	166.391	147.409	49.6927	326.53
ENSG00000258824	71.8561	35.9761	74.8236	18.7775	64.2652	58.1934	61.257	99.9886	37.9288	49.1676	56.0479	56.0603	20.8608	39.3744	50.7053	52.2952	19.8201	39.8712	25.6671	22.3303	6.21764	82.3384	21.6941	37.0562	43.0775	26.9806	60.6402	57.0334	55.5504	44.482	45.5645	75.4434	3.28191	21.5798	29.5209	54.3555	10.0277	52.6899	17.9964	64.6727	9.02635	36.143	82.875	22.6558	64.4543	89.713	39.7272	79.6959	41.8872
ENSG00000258910	12.9341	2.3984	4.40139	4.69438	5.28207	1.76344	1.11376	3.15754	3.16073	4.0973	4.44825	4.521	301.68	307.12	0	15.7872	306.55	172.775	4.10673	595.474	952.854	3.20799	0	46.3202	0.957279	1016.68	1.68445	0.877438	0	0	0	0.746964	0	6.81467	0	8.64746	515.173	354.693	321.818	0	0	1.00397	4.81831	2.1577	0	26.8372	1.04545	1.8752	0.951981
ENSG00000259065	96.2871	38.3745	59.4187	231.59	75.7096	71.4191	67.9395	106.304	125.639	62.4838	64.9444	34.3596	47.338	35.4369	52.9589	76.9628	71.3522	182.999	29.7738	26.9824	45.0779	89.8237	56.9469	119.661	78.4968	26.9806	62.3247	110.557	89.4226	307.667	40.5018	76.1904	9.02525	36.3449	93.4829	72.8858	16.295	106.665	21.1722	135.547	19.5571	64.2543	93.4753	24.8135	54.0023	43.7063	33.4545	107.824	19.0396
ENSG00000259070	20.1197	23.984	38.5121	3.12959	66.9062	48.4945	54.5744	31.5754	144.603	33.8027	13.3447	36.168	1278.93	229.356	65.3536	31.5745	191.594	60.318	21.5603	8.37385	17.0985	24.5946	12.6549	27.7921	45.9494	18.3959	47.1646	25.4457	10.8391	7.41367	46.577	65.7329	18.871	49.9742	8.20025	49.4141	18.8019	17.9917	47.6375	6.2015	69.9542	9.03576	45.2921	21.577	24.3881	29.1375	10.4545	30.9408	37.1273
ENSG00000259153	221.317	103.131	89.1281	197.164	116.205	126.086	73.5083	24.2078	134.331	118.822	127.22	36.168	162.073	117.139	160.004	164.779	132.134	75.6531	49.2808	124.677	212.954	100.517	190.727	199.177	73.7105	267.354	124.649	211.462	135.489	64.2518	66.8279	129.972	107.483	106.763	91.8428	127.241	75.2077	228.751	120.682	112.513	98.5377	127.505	80.9476	105.727	196.847	69.01	81.5453	53.4431	74.2545
ENSG00000259172	63.2333	64.7569	42.9135	79.8045	386.471	55.5482	33.4129	72.6233	44.2502	150.576	27.5791	105.791	48.1404	9.84359	125.073	72.0293	23.7841	74.6307	212.523	8.37385	27.9794	287.65	61.4665	33.9682	57.4367	22.0751	33.689	47.3816	75.8737	67.9587	142.769	80.6721	44.3058	23.8513	21.3207	190.244	184.259	26.9875	212.781	246.288	168.492	80.3179	28.9099	3.23655	753.419	147.988	86.7725	233.462	18.0876
ENSG00000259291	416.765	695.537	422.533	184.646	271.146	348.278	1238.5	338.909	185.693	199.743	188.606	217.912	198.98	438.04	141.975	308.838	623.671	281.143	155.029	528.483	391.712	342.185	66.89	359.754	340.791	158.205	1000.56	638.775	121.94	49.4245	570.063	654.341	81.2273	132.886	336.21	795.567	157.936	880.307	497.547	475.743	384.372	265.049	305.481	334.443	192.492	47.5402	252.999	294.406	407.448
ENSG00000259345	2.87424	47.9681	17.6055	283.228	211.283	23.8064	87.9873	5.26256	26.8662	8.1946	117.434	8.13779	13.6398	1.96872	60.8464	12.8271	30.3908	9.20105	39.014	2.79128	0	903.584	130.164	11.5801	6.70095	7.35836	37.0579	27.2006	17.6135	13.5917	178.208	36.6012	9.02525	11.3578	177.125	81.5332	0	1070.5	10.5861	56.6994	330.966	18.0715	21.2006	3.23655	20.9041	185.56	47.0454	120.95	97.1021
ENSG00000259354	53.1735	21.5856	80.3253	0	31.6924	43.2042	12.2514	84.201	77.4379	14.3406	40.9239	26.2218	2.40702	32.4838	40.5643	51.3085	29.0694	29.6478	186.856	8.37385	4.66323	59.8825	156.378	44.0042	5.74367	33.1126	18.529	12.2841	162.586	3.70684	11.138	191.97	233.016	176.046	114.804	25.9424	12.5346	3.85536	25.4067	99.2239	91.7679	178.707	69.3837	14.025	82.7454	29.9043	96.1816	11.2512	6.66387
ENSG00000259366	71.8561	21.5856	52.8166	64.1566	115.325	144.602	36.7542	122.091	47.411	73.7514	54.2686	132.917	61.7801	73.8269	60.8464	51.3085	5.28535	30.6702	49.2808	43.7301	10.8809	18.1786	28.0215	30.1081	88.0696	100.564	32.0046	68.4401	92.1323	174.221	74.9283	80.6721	44.3058	84.0476	22.9607	55.5908	15.0415	44.9792	26.4653	225.912	37.6098	139.552	113.712	58.2578	81.8744	115.017	17.7727	53.4431	100.91
ENSG00000259370	11.497	9.59361	37.4118	6.25918	40.4958	60.8385	47.8918	282.073	48.9913	16.3892	23.1309	17.1798	77.0246	9.84359	14.6482	38.4814	75.3163	72.5861	28.7471	108.86	104.146	8.55464	3.61568	50.1802	18.1883	285.75	57.2713	13.1616	9.48421	1.23561	12.1505	33.6134	39.3829	22.7156	3.2801	66.709	369.771	17.9917	685.98	178.072	37.6098	34.1351	28.9099	10.7885	31.3561	0	5.22726	13.1264	56.1669
ENSG00000259439	307.544	0	0	61.027	3.52138	3.52687	2.22753	5.26256	0	2.04865	3.5586	43.4016	12.8374	101.389	1.12679	86.8298	1613.35	343.506	54.4142	115.373	141.451	0	25.3097	91.8684	722.745	0	1.68445	0	37.9368	8.64929	17.2133	0	34.4601	1.13578	26.2408	13.5889	7.52077	1.28512	2.11722	31.8934	0.752196	0	0.963662	4.31539	1.74201	0.766777	7.31817	530.681	19.0396
ENSG00000259457	0	1057.7	24.2076	3.12959	212.163	0.881718	2.22753	1.05251	97.1925	23.5595	491.086	10.8504	0	0	3450.22	0	0	0	31.8272	0	0	3.20799	223.268	5.40402	0	0	3.3689	125.474	25.7429	2.47122	16.2007	2.98786	277.321	4.54311	9.8403	2.4707	0	154.214	0	0.885928	0.752196	3.01192	0.963662	0	22.6461	87.4126	0	1.8752	1.90396
ENSG00000259459	1635.44	103.131	965.004	3.12959	1042.33	1947.71	1185.04	999.886	1468.16	249.935	138.785	160.043	4.0117	2.95308	366.205	1009.4	521.928	66.452	759.745	2.79128	23.3162	975.229	195.246	1070	107.215	0	901.181	5478.72	418.66	58.0738	507.285	993.462	497.209	119.257	24.6008	373.076	2.50692	145.219	7.41028	1008.19	2041.46	2726.79	235.134	29.1289	2053.83	1612.53	1799.22	730.39	2235.25
ENSG00000259495	14.3712	86.3425	355.412	3.12959	396.155	760.041	702.784	330.489	376.917	203.841	639.658	407.794	929.109	618.177	1326.23	250.622	38.3188	187.088	676.584	358.215	475.65	526.11	461.903	59.4443	58.394	177.827	126.334	666.853	445.758	345.971	539.686	82.1661	141.943	18.1724	116.444	63.003	17.5485	523.044	173.612	79.7335	360.302	617.444	103.112	8.63079	548.733	399.491	186.091	853.215	265.603
ENSG00000259498	25.8682	19.1872	50.6159	4.69438	58.9831	34.387	53.4606	144.194	48.9913	16.3892	16.9033	15.3714	16.8491	38.39	40.5643	108.537	21.1414	13.2904	34.9072	96.7645	4.66323	12.832	9.94311	23.1601	26.8038	60.0932	106.12	47.3816	25.7429	14.8273	15.1882	47.8057	18.871	27.2587	6.5602	23.4717	42.6177	332.846	76.22	36.323	35.3532	35.1391	12.5276	8.63079	12.1941	0.766777	42.8635	19.6896	55.2149
ENSG00000259527	5.74848	239.84	0	20.3423	3.52138	48.4945	236.118	36.8379	0.790183	140.333	5.33789	34.3596	1.60468	0	0	0	0	3.06702	7.18678	7.44342	6.21764	24.5946	0	0.772003	374.296	4.90557	1003.93	1.75488	2.70977	3040.84	22.276	0	5461.92	0	1.64005	0	0	3.85536	0	11.5171	0.752196	1.00397	3.85465	0	165.491	147.221	28.2272	423.795	1.90396
ENSG00000259583	316.167	43.1713	133.142	7.82397	125.889	113.742	128.083	369.432	152.505	105.505	168.144	83.1863	117.944	173.247	22.5357	188.46	299.944	207.535	25.6671	120.956	90.1558	80.1997	109.374	96.5004	91.8987	280.844	230.77	71.9499	126.005	46.9533	117.455	182.259	18.871	69.2824	13.1204	164.302	139.134	134.938	295.353	208.193	27.8313	104.413	111.785	53.9424	27.0011	13.0352	37.6363	63.7567	150.413
ENSG00000259605	67.5447	230.247	135.343	81.3693	25.53	63.4837	118.059	30.5228	48.2012	43.0217	24.9102	53.3477	52.9544	46.2649	165.637	108.537	163.846	63.385	34.9072	45.591	23.3162	43.8425	18.0784	48.6362	39.2484	36.7918	77.4847	70.195	9.48421	21.0054	19.2383	72.4555	41.0239	35.2091	111.523	44.4727	55.1523	62.9709	77.2786	50.4979	37.6098	28.1113	28.9099	64.7309	21.7751	70.5435	83.6362	13.1264	38.0792
ENSG00000259623	778.92	2348.04	577.682	1882.45	1675.3	1091.57	1416.71	1023.04	391.931	1834.57	753.533	485.555	1292.57	804.221	1189.89	1388.29	803.373	1096.97	3173.48	948.106	1622.8	2324.72	775.562	1880.6	849.106	835.173	1155.53	1732.94	1822.32	3427.59	2889.8	702.146	859.04	1854.73	893.828	1167.41	1441.48	952.274	919.933	1354.58	2121.94	1751.93	1826.14	1347.48	1238.57	3632.99	3107.08	2256.8	948.173
ENSG00000259725	93.4129	45.5697	49.5156	244.108	58.9831	63.4837	59.0294	63.1507	121.688	48.1433	114.765	64.1981	4.81404	0	769.595	77.9495	1.32134	3.06702	325.458	0	0	88.7544	163.609	35.5122	8.61551	2.45279	84.2225	42.117	71.809	22.241	23.2885	32.1195	115.687	3.40733	1.64005	37.0606	0	379.11	0	38.9808	30.0878	81.3218	23.1279	34.5232	485.149	282.174	97.2271	72.1951	49.503
ENSG00000259802	428.262	148.701	125.44	143.961	51.06	99.6341	85.7597	96.8311	56.103	127.016	38.2549	78.6653	238.295	149.623	78.875	89.7899	130.812	79.7424	49.2808	91.1819	24.8706	33.1492	199.766	51.7242	51.693	29.4334	112.858	88.6212	112.456	253.301	91.129	76.1904	128.815	270.315	68.8821	55.5908	70.1938	285.297	57.165	52.2698	106.06	38.151	204.296	72.2829	30.4851	38.3389	108.727	70.3199	80.9184
ENSG00000259807	116.407	88.7409	123.239	7.82397	90.6755	81.9997	35.6404	409.427	159.617	39.9487	98.7511	174.51	428.449	97.4515	12.3946	132.218	95.1363	64.4074	61.601	91.1819	124.353	70.5758	31.6372	44.7762	47.8639	73.5836	102.751	20.1811	27.0977	37.0684	39.4892	42.577	31.9986	90.8622	19.6806	165.537	18.8019	87.3881	121.74	25.6919	4.51318	94.3735	147.44	21.577	27.0011	3.06711	54.3635	76.8831	41.8872
ENSG00000259820	731.495	295.004	125.44	111.1	269.385	275.978	459.984	102.094	139.072	95.2622	72.9512	184.457	93.0714	75.7956	129.58	582.154	338.263	567.398	517.448	497.779	27.9794	222.421	150.954	507.206	265.166	194.996	965.19	310.613	21.6782	274.306	213.647	153.875	251.066	91.998	280.449	266.836	1072.96	465.213	258.301	134.661	462.601	109.433	386.429	348.468	155.039	224.666	507.044	153.766	342.713
ENSG00000259826	126.467	50.3665	25.308	21.9071	42.2565	44.0859	46.778	67.3608	49.7815	37.9	31.1377	31.647	34.5006	46.2649	28.1696	50.3218	44.9255	64.4074	25.6671	33.4954	6.21764	26.7332	56.043	64.8483	28.7184	23.3015	87.5914	60.5432	31.1624	123.561	27.3387	44.0709	14.7686	27.2587	21.3207	37.0606	13.7881	66.8262	22.2308	15.0608	21.8137	18.0715	51.0741	23.7347	25.2591	50.6073	54.3635	22.5024	25.7035
ENSG00000259877	413.891	321.386	166.152	264.45	79.231	175.462	142.562	186.295	131.961	236.619	102.31	85.8989	283.226	212.621	307.612	199.314	199.522	173.798	80.0813	372.171	136.788	170.023	440.208	206.125	176.139	239.147	215.61	158.816	107.036	244.651	116.443	217.367	213.324	28.3944	159.085	192.715	160.443	116.946	299.587	127.574	115.086	75.298	161.895	160.748	103.649	495.338	200.727	60.9439	140.893
ENSG00000259972	347.783	335.777	182.658	289.487	211.283	92.5804	109.149	84.201	69.5361	80.9217	95.1925	62.3897	36.1053	104.342	90.1428	228.915	582.71	201.401	154.002	125.608	133.679	177.509	265.752	538.858	211.559	192.544	203.819	251.825	56.9053	64.2518	225.797	131.466	125.533	93.1338	523.176	102.534	72.7008	219.755	266.77	186.045	217.385	102.405	92.5116	160.748	122.812	493.805	179.818	117.2	178.02
ENSG00000259976	231.376	556.43	1142.16	300.441	1677.94	1114.49	1735.24	2088.18	1102.31	1039.69	1148.54	557.891	639.465	670.348	554.378	1537.28	1968.79	1084.7	939.415	950.897	444.562	1067.19	465.518	880.856	978.339	493.01	1497.48	1198.58	1467.34	495.481	653.091	1684.4	320.807	653.072	529.736	1660.31	167.964	260.879	861.71	1107.41	579.943	1620.41	2403.37	806.979	598.38	1612.53	694.18	1229.19	499.79
ENSG00000260018	271.616	76.7489	39.6125	176.822	14.9659	18.5161	52.3469	30.5228	25.2859	113.7	29.3584	15.3714	72.2106	56.1084	68.7339	33.5479	167.81	10.2234	21.5603	23.2607	65.2853	8.55464	69.6018	42.4602	59.3513	26.9806	20.2134	22.8134	59.615	61.7806	14.1756	41.83	37.742	43.1596	36.0811	22.2363	17.5485	47.5494	23.2895	9.74521	36.1054	7.02781	12.5276	7.55194	6.96803	29.1375	128.591	7.50079	15.2317
ENSG00000260025	47.425	33.5777	49.5156	1.56479	60.7438	62.602	93.5561	48.4156	65.5852	46.0946	32.0274	36.168	8.82573	268.73	152.116	47.3617	247.09	100.189	19.507	47.4518	211.4	62.0211	13.5588	48.6362	27.7611	39.2446	79.1692	151.797	85.3579	8.64929	101.254	129.225	44.3058	28.3944	67.2421	87.71	274.508	29.5578	52.9306	31.8934	23.3181	80.3179	53.9651	10.7885	51.3892	3.83389	31.3636	51.5679	12.3758
ENSG00000260077	773.171	203.864	192.561	32.8607	136.453	100.516	221.639	150.509	147.764	183.354	161.026	82.2821	706.059	508.913	340.289	128.271	388.473	204.468	43.1207	389.849	214.509	166.815	276.599	211.529	210.601	257.542	163.392	116.699	115.165	265.657	250.098	150.14	575.975	121.528	216.487	170.479	121.586	119.516	152.44	101.882	143.669	143.568	118.53	98.1752	81.8744	30.6711	102.454	170.643	89.4862
ENSG00000260083	112.095	117.522	82.526	90.7581	36.0941	78.4729	95.7836	53.6781	90.0809	87.0676	34.6963	30.7428	262.365	132.888	68.7339	175.633	264.268	117.569	42.094	129.329	90.1558	124.042	112.99	85.6924	54.5649	90.7531	143.178	211.462	82.6481	51.8957	66.8279	97.1053	47.5877	65.8751	129.564	72.8858	82.7285	260.879	92.0992	110.741	34.601	56.2225	46.2558	73.3617	26.1301	73.6106	143.227	45.0048	83.7743
ENSG00000260121	201.197	110.327	95.7302	308.265	95.9576	37.9139	62.3707	48.4156	100.353	68.6298	35.586	33.4554	17.6515	28.5464	42.8179	50.3218	157.239	82.8095	73.9212	104.208	17.0985	84.477	131.972	526.506	215.388	223.203	102.751	48.2591	18.9684	12.3561	38.4767	67.2268	199.376	48.8384	249.288	40.7666	65.18	44.9792	166.202	138.205	96.2811	26.1033	49.1468	67.9675	38.3242	91.2465	62.7271	45.9424	154.221
ENSG00000260136	96.2871	218.255	106.734	172.127	83.6327	84.6449	86.8735	105.251	83.7594	138.284	76.5098	44.3058	32.0936	70.8738	89.0161	171.686	75.3163	44.9829	86.2414	31.6345	24.8706	155.053	114.798	86.4644	59.3513	33.1126	124.649	238.663	177.49	126.032	60.7527	118.767	193.633	159.009	118.084	118.594	76.4611	84.8179	58.2236	170.984	139.908	143.568	63.6017	61.4944	56.6153	78.9781	228.954	53.4431	68.5426
ENSG00000260196	239.999	62.3585	50.6159	212.812	35.2138	29.0967	33.4129	45.258	15.0135	23.5595	57.8272	21.7008	12.8374	511.867	67.6071	37.4947	73.9949	47.0276	50.3075	275.407	559.588	39.5652	257.617	337.366	131.147	11.0375	82.5381	173.733	77.2286	130.975	108.342	75.4434	14.7686	20.444	177.125	32.1192	46.3781	20.5619	62.4581	67.3305	81.9894	109.433	84.8023	154.275	108.005	233.1	286.454	27.1904	24.7515
ENSG00000260219	630.896	546.836	290.492	378.68	162.864	328.881	427.685	229.448	345.31	212.035	212.626	150.097	548.8	152.576	386.487	923.553	137.419	86.8988	122.175	105.138	17.0985	347.532	310.948	261.709	91.8987	77.2627	763.056	742.312	471.501	822.918	111.38	203.921	318.345	423.645	432.973	144.536	18.8019	196.623	40.2272	1211.95	187.297	304.204	237.061	134.856	135.877	341.983	464.181	465.049	469.327
ENSG00000260228	663.95	100.733	71.5225	383.375	159.342	126.967	348.608	92.6211	87.7103	69.6541	371.873	85.8989	72.2106	12.7967	22.5357	266.41	63.4242	33.7372	124.229	14.8868	4.66323	84.477	670.708	326.557	169.438	6.13196	60.6402	140.39	162.586	114.912	157.957	298.786	594.026	293.031	359.171	113.652	1.25346	26.9875	5.29306	261.349	49.6449	335.327	76.1293	485.482	70.5513	15.3355	305.272	58.1311	102.814
ENSG00000260244	2017.72	1165.62	1379.83	62.5918	972.781	840.277	586.953	1221.97	729.339	677.079	731.292	1049.78	535.16	1319.04	377.473	593.995	1094.07	1379.14	309.032	276.337	657.516	325.076	550.487	373.65	770.609	988.473	795.061	297.451	788.544	396.632	593.351	672.268	205.94	683.738	3945.96	912.925	508.905	1393.07	651.046	1607.96	430.256	722.861	1103.39	1362.59	250.849	250.736	558.272	406.918	558.813
ENSG00000260260	557.603	652.366	1309.41	618.094	127.65	363.268	932.219	282.073	331.877	324.711	614.748	177.223	198.178	976.484	1007.35	1359.68	1797.02	318.97	437.367	770.394	5247.69	912.138	609.241	778.951	195.285	447.633	2644.59	1384.6	436.274	454.705	490.072	1258.63	332.293	838.204	2743.8	1823.38	328.407	5569.71	319.701	628.123	522.024	216.858	226.461	1295.7	154.168	244.602	2182.9	56.2559	237.995
ENSG00000260267	461.316	844.238	489.654	503.864	444.574	545.783	630.39	483.103	405.364	329.833	424.363	385.189	613.79	314.995	321.134	742	363.368	404.846	465.087	274.476	113.472	429.871	553.198	257.849	468.109	236.694	663.674	556.295	375.304	1294.92	420.206	391.409	631.768	824.575	665.861	218.657	91.5027	427.945	116.447	1118.04	574.678	433.716	488.577	284.816	257.817	193.995	741.226	454.736	1062.41
ENSG00000260285	238.562	71.9521	134.242	278.533	81.872	82.8815	71.2808	22.1028	43.4601	27.6568	30.2481	92.2283	195.771	49.2179	55.2125	79.9229	101.743	37.8265	79.0546	179.573	20.2073	40.6345	62.3704	112.713	105.301	101.791	74.1158	147.41	35.2271	69.1943	63.7903	29.1316	128.815	34.0733	100.043	76.5918	83.9819	154.214	45.5203	93.9084	54.1581	57.2265	59.7471	42.0751	47.9052	129.585	42.8635	43.1296	28.5594
ENSG00000260296	20.1197	79.1473	59.4187	147.091	57.2224	27.3332	31.1854	15.7877	11.8527	33.8027	27.5791	10.8504	29.6866	54.1397	34.9304	56.242	23.7841	55.2063	44.1474	52.104	23.3162	179.647	50.6195	126.609	32.5475	30.6598	89.2759	42.117	12.194	55.6026	59.7401	24.6498	27.8962	10.222	72.1622	40.7666	20.0554	109.235	40.2272	36.323	137.652	36.143	49.1468	86.3079	32.2272	167.924	86.7725	33.7536	15.2317
ENSG00000260317	93.4129	479.681	155.149	9.38877	197.197	67.0105	108.035	116.829	22.9153	496.798	107.648	82.2821	101.095	146.669	61.9732	186.487	229.913	226.959	112.935	212.138	34.197	341.116	173.552	1819.61	178.054	122.639	202.134	117.577	102.971	227.353	302.751	130.719	84.5092	389.572	113.163	139.595	414.896	894.443	383.217	136.433	418.221	91.3616	118.53	344.153	109.747	42.9395	553.044	32.816	89.4862
ENSG00000260329	57.4848	57.5617	33.0104	32.8607	45.7779	53.7848	42.323	83.1484	49.7815	60.4352	43.5928	35.2638	307.296	22.6403	98.0303	28.6144	25.1054	46.0053	46.2007	68.8516	85.4926	24.5946	28.0215	37.0562	74.6677	24.5279	75.8003	27.2006	55.5504	84.0216	45.5645	64.2389	38.5624	23.8513	32.801	48.1787	43.8711	21.847	51.872	8.85928	33.0966	26.1033	37.5828	16.1827	54.0023	75.1442	94.0907	15.9392	27.6075
ENSG00000260337	231.376	393.338	62.7198	117.36	34.3334	3.52687	458.87	25.2603	8.69201	14.3406	47.1514	57.8687	1.60468	1.96872	33.8036	77.9495	103.064	8.17871	17.4536	63.2691	12.4353	78.0611	50.6195	44.7762	143.592	4.90557	38.7424	163.203	8.12932	8.64929	88.0914	55.2754	27.0758	17.0367	429.693	43.2373	31.3365	181.202	17.9964	35.4371	97.0333	42.1669	29.8735	133.777	17.4201	19.9362	224.772	16.8768	119.95
ENSG00000260401	255.808	844.238	536.969	1096.92	700.754	505.224	705.012	506.258	536.534	319.589	601.403	940.367	4.81404	100.405	14.6482	653.197	799.409	123.703	392.193	49.3127	17.0985	181.786	94.0076	308.801	1651.31	30.6598	1374.51	365.892	303.495	476.946	1873.21	252.474	250.246	124.936	257.488	284.131	130.36	354.693	84.6889	104.54	1146.35	352.395	907.77	1096.11	472.084	29.9043	747.498	277.529	1159.51
ENSG00000260461	251.496	129.514	205.765	151.785	347.736	260.107	290.692	336.804	149.345	270.422	214.405	143.768	89.0597	110.248	370.712	293.051	60.7815	176.865	362.419	64.1995	136.788	276.956	201.574	217.705	228.79	62.546	296.463	243.05	322.463	113.676	209.597	275.63	162.455	88.5907	77.0824	305.132	164.203	296.863	120.682	323.364	96.2811	148.588	342.1	165.064	405.888	361.919	288.545	203.459	348.425
ENSG00000260517	67.5447	91.1393	60.5191	6.25918	56.3421	46.731	32.2991	201.03	77.4379	27.6568	36.4756	80.4737	149.235	52.171	9.01428	98.6702	140.062	43.9606	47.2274	40.0084	172.54	71.6451	41.5803	39.3722	59.3513	68.678	117.912	40.3621	56.9053	13.5917	27.3387	42.577	13.9481	35.2091	44.2814	103.77	21.3088	47.5494	58.2236	32.7793	11.2829	51.2026	65.529	18.3404	11.3231	8.43455	34.4999	53.4431	19.9916
ENSG00000260563	755.926	462.892	305.896	549.243	109.163	181.634	144.789	154.719	90.871	112.676	252.66	44.3058	124.363	199.825	43.9446	158.859	877.368	231.049	181.723	358.215	71.5029	139.013	247.674	336.594	162.737	155.752	262.774	318.51	113.811	128.504	175.17	200.933	124.713	138.565	223.047	274.248	95.2631	393.247	197.96	73.532	159.466	95.3775	173.459	170.458	60.0993	305.177	119.182	122.825	103.766
ENSG00000260588	206.945	45.5697	45.1142	170.563	65.1455	38.7956	23.389	49.4681	29.2368	186.427	27.5791	66.0065	175.712	52.171	449.587	46.375	34.3548	6.13403	3.08005	43.7301	24.8706	188.202	49.7155	39.3722	49.7785	109.149	33.689	89.4986	28.4526	717.891	177.195	47.0587	155.891	34.0733	47.5615	55.5908	33.8435	178.632	9.5275	105.425	131.634	28.1113	35.6555	24.8135	890.166	13.0352	132.772	19.6896	22.8475
ENSG00000260686	54.6106	129.514	69.3218	62.5918	117.966	98.7524	73.5083	86.306	26.076	434.314	111.206	52.4435	22.4655	41.3431	374.093	75.9761	18.4987	46.0053	130.389	49.3127	77.7205	179.647	33.445	77.2003	52.6503	29.4334	102.751	71.0724	90.7774	307.667	315.914	117.273	18.871	18.1724	39.3612	127.241	15.0415	6.4256	37.0514	82.3913	52.6537	109.433	168.641	39.9174	351.015	864.925	612.635	216.585	35.2233
ENSG00000260710	235.688	0	24.2076	291.052	43.1369	56.4299	17.8202	10.5251	86.1299	254.033	39.1446	35.2638	0	0.984359	265.921	122.351	1.32134	5.11169	567.756	0	0	122.973	76.8331	334.278	24.8892	0	65.6936	341.323	140.908	465.826	177.195	36.6012	119.79	23.8513	11.4804	19.7656	1.25346	5.14048	2.11722	26.5778	531.05	58.2305	95.4026	28.0501	484.278	276.04	813.362	7.50079	91.3902
ENSG00000260742	783.231	21.5856	40.7128	6.25918	1275.62	20.2795	8.9101	23.1553	70.3263	16.3892	19.5723	67.8149	53.7567	9.84359	229.864	25.6543	39.6401	7.15637	13.3469	4.65214	15.5441	18.1786	926.517	75.6563	19.1456	8.58475	30.3201	163.203	8.12932	8.64929	260.224	14.1923	9.84573	26.1229	3.2801	27.1777	8.77423	6.4256	13.7619	9.74521	14.2917	20.0795	15.4186	35.602	33.0982	1351.83	31.3636	24.3776	14.2797
ENSG00000260778	94.85	81.5457	61.6194	75.1101	25.53	28.215	45.6643	16.8402	55.3128	12.2919	20.4619	14.4672	11.2328	21.6559	74.3678	92.75	99.1003	29.6478	32.8539	34.4258	149.223	44.9118	72.3135	44.0042	27.7611	116.507	89.2759	89.4986	43.3564	9.8849	46.577	35.1073	61.5358	73.8256	75.4423	50.6494	22.5623	82.2477	31.7583	51.3838	54.1581	42.1669	36.6192	58.2578	26.1301	33.7382	60.6362	31.8784	54.2629
ENSG00000260793	142.275	206.263	86.9274	251.932	119.727	170.172	179.316	65.2557	81.3888	118.822	29.3584	75.0485	125.967	19.6872	96.9036	143.072	224.627	156.418	131.415	53.0344	21.7618	158.261	97.6232	445.446	144.549	71.1308	207.187	495.752	180.2	119.854	173.145	78.4312	71.3815	31.8018	219.767	148.242	35.0969	158.07	28.5825	122.258	258.003	147.584	117.567	127.304	102.778	349.651	164.136	314.096	98.0541
ENSG00000260804	666.824	738.708	600.789	40.6847	251.779	396.773	591.408	642.032	154.086	603.327	826.484	498.214	107.513	830.799	205.075	562.42	190.273	266.83	435.314	400.084	1848.19	793.443	124.741	166.753	581.068	139.809	646.829	308.858	392.917	282.955	1076.33	298.786	95.1754	398.658	119.724	721.446	546.509	952.274	734.676	682.165	629.588	492.951	689.982	341.995	353.628	486.904	1092.5	293.468	2105.78
ENSG00000260805	336.286	155.896	194.761	107.971	51.9403	161.354	125.855	93.6736	219.671	123.943	105.868	69.6233	450.112	334.682	170.145	318.705	635.564	290.344	116.015	513.596	116.581	94.101	130.164	358.21	167.524	248.958	69.0625	62.2981	132.779	274.306	136.694	230.812	211.683	102.22	116.444	61.7676	87.7423	711.956	157.733	118.714	222.65	8.03179	150.331	106.806	100.165	36.8053	362.772	70.3199	156.125
ENSG00000260807	54.6106	93.5377	62.7198	557.067	45.7779	129.613	35.6404	29.4703	30.027	32.7784	73.8409	21.7008	624.22	186.044	5.63393	30.5878	290.694	96.0999	36.9606	939.732	977.724	34.2185	41.5803	31.6521	55.5222	210.94	136.44	42.117	8.12932	9.8849	30.3763	85.9009	17.23	31.8018	31.161	189.009	116.572	34.6982	197.96	11.5171	46.6362	27.1073	83.8386	35.602	19.1621	10.7349	27.1818	15.9392	27.6075
ENSG00000260852	1346.58	275.816	490.755	400.587	285.232	291.849	112.49	109.461	267.082	212.035	696.595	96.7493	109.118	225.418	143.102	439.082	716.165	208.557	133.469	116.303	12.4353	574.23	376.934	182.965	155.079	218.298	309.939	456.268	176.135	269.363	95.1792	113.539	242.041	349.82	60.6819	166.773	66.4335	839.183	113.271	741.522	98.5377	308.22	79.0203	480.088	140.232	154.889	337.681	413.481	828.224
ENSG00000260917	97.7242	211.06	161.751	86.0637	150.539	207.204	211.615	231.553	112.206	156.722	143.234	112.121	221.446	427.212	78.875	168.726	158.561	217.758	183.776	244.702	298.447	196.757	61.4665	240.093	224.003	174.148	448.064	255.334	56.9053	69.1943	414.131	207.656	54.972	81.776	177.125	286.602	80.2215	388.106	324.994	250.718	206.102	579.293	197.551	201.745	174.201	186.327	159.954	206.272	415.064
ENSG00000260920	139.401	225.45	190.36	322.348	197.197	305.956	383.134	246.288	199.916	248.911	246.433	149.193	474.985	726.457	91.2696	290.09	322.406	338.394	118.069	263.311	519.173	252.362	253.097	170.613	165.609	374.05	195.396	141.267	150.392	205.112	307.814	131.466	140.302	746.206	5602.41	217.422	329.66	502.482	477.434	445.622	119.599	329.303	141.658	196.35	125.425	138.02	273.908	276.592	286.546
ENSG00000260942	347.783	263.824	150.747	214.377	110.043	50.2579	82.4184	32.6279	73.487	40.973	72.9512	42.4974	150.84	74.8113	65.3536	162.806	377.903	102.234	108.828	88.3906	244.043	155.053	152.762	155.945	125.403	257.542	185.29	217.605	37.9368	44.482	58.7276	32.8664	243.682	89.7264	132.844	59.2969	76.4611	326.42	105.861	98.338	139.156	73.2901	81.9113	188.799	61.8413	180.959	104.545	80.6335	91.3902
ENSG00000260948	53.1735	81.5457	67.1211	42.2495	21.1283	57.3117	60.1432	45.258	24.4957	30.7298	103.199	29.8386	31.2912	50.2023	19.1554	91.7633	9.24937	25.5585	36.9606	22.3303	143.006	43.8425	37.0607	50.9522	33.5048	26.9806	94.3292	54.4011	24.388	54.3669	254.149	25.3968	9.02525	45.4311	60.6819	63.003	12.5346	69.3965	10.5861	57.5853	72.963	64.2543	41.4375	36.6809	44.4212	90.4797	155.772	67.5071	108.526
ENSG00000260966	166.706	268.621	198.062	111.1	238.573	216.021	516.786	272.601	120.108	1527.27	236.647	168.181	56.1638	121.076	253.527	345.346	73.9949	106.323	223.817	187.016	194.301	342.185	97.6232	507.206	140.72	73.5836	372.264	219.359	193.749	179.164	395.905	185.247	41.8443	129.479	247.648	486.729	228.13	266.02	86.8061	442.964	191.81	583.309	344.991	122.989	328.369	558.214	1276.5	285.968	688.282
ENSG00000260997	109.221	59.9601	52.8166	17.2127	37.8548	13.2258	72.3946	15.7877	53.7324	23.5595	27.5791	65.1023	12.0351	47.2492	14.6482	36.508	62.1029	185.043	10.2668	77.2255	15.5441	71.6451	115.702	53.2682	257.508	149.62	33.689	20.1811	47.421	217.468	32.4014	17.1802	24.6143	52.2458	14.7605	46.9434	87.7423	17.9917	57.165	40.7527	5.26537	23.0914	33.7282	194.193	91.4554	16.1023	23	45.9424	62.8308
ENSG00000261039	191.137	131.912	272.886	12.5184	120.607	223.075	61.257	1018.83	682.718	80.9217	266.005	181.744	18.4538	32.4838	21.4089	371	298.622	144.15	126.282	29.7737	300.001	233.114	77.737	125.837	135.934	100.564	562.606	69.3176	517.567	33.3615	136.694	402.614	54.1515	394.115	67.2421	890.689	13.7881	6.4256	69.8684	122.258	63.9367	397.573	265.971	33.4443	67.0673	2.30033	192.363	30.0032	57.1189
ENSG00000261061	469.939	494.071	135.343	599.316	88.0345	53.7848	196.022	92.6211	120.108	273.495	169.923	141.055	190.957	428.196	126.2	93.7367	1941.05	352.707	143.736	504.292	570.469	198.895	519.753	636.903	239.32	463.576	126.334	159.694	134.134	79.0792	117.455	68.7207	513.619	244.192	367.371	77.8272	955.138	366.259	1160.24	58.4712	500.963	82.3258	67.4564	435.855	166.362	177.892	188.181	82.5087	142.797
ENSG00000261068	244.311	227.848	132.042	272.274	71.3079	334.171	144.789	101.041	55.3128	40.973	452.831	250.463	26.4772	75.7956	29.2964	99.6569	200.843	29.6478	178.643	119.095	276.685	331.492	169.033	20.8441	29.6756	98.1114	170.13	350.975	84.003	63.0162	91.129	100.84	29.5372	103.356	254.208	90.1807	37.6038	174.776	58.2236	115.171	312.161	305.208	160.932	154.275	82.7454	42.9395	99.318	80.6335	157.077
ENSG00000261098	107.784	155.896	145.246	34.4255	191.035	124.322	202.705	125.249	125.639	153.649	80.0684	122.067	326.552	116.154	160.004	354.226	81.9229	125.748	270.018	75.3646	79.275	290.858	82.2566	172.929	142.635	84.6211	232.454	254.457	173.426	182.871	171.12	198.692	94.3549	54.5173	88.5627	234.717	203.061	182.487	91.0406	181.615	121.856	187.743	317.045	157.512	196.847	262.238	584.408	164.08	158.029
ENSG00000261104	2389.93	35.9761	126.54	1.56479	1.76069	14.1075	6.68258	32.6279	50.5717	12.2919	32.917	78.6653	22.4655	12.7967	30.4232	45.3883	46.2468	95.0775	8.21346	109.79	144.56	0	3.61568	140.505	28.7184	4.90557	15.1601	39.4847	4.06466	114.912	4.05018	0	340.498	148.787	29.5209	1.23535	61.4196	42.409	42.3445	0	151.944	4.01589	0.963662	52.8636	5.22602	15.3355	6.27271	0	1091.92
ENSG00000261116	227.065	2415.19	181.557	206.553	578.386	300.666	69.0533	256.813	544.436	59.4109	321.163	896.965	105.106	744.175	634.38	24.6676	585.353	699.28	716.625	353.563	1448.71	892.89	1780.72	240.093	22.9747	484.425	70.7469	13.1616	750.607	72.9011	40.5018	160.597	735.148	1224.37	206.646	187.774	616.703	573.163	628.815	27.4638	118.847	23.0914	112.749	329.049	40.9372	35.2718	405.635	486.614	391.264
ENSG00000261183	434.011	539.641	1288.51	1010.86	665.54	673.632	789.658	892.53	591.057	484.506	1007.08	461.142	462.95	582.74	1585.39	861.391	1149.56	268.875	939.415	396.362	977.724	783.819	852.396	568.195	268.995	305.372	720.945	1579.39	883.386	342.265	732.07	1096.54	584.18	190.811	367.371	579.38	303.338	577.019	356.752	610.404	710.073	659.611	443.285	363.572	673.286	649.461	990.043	678.822	248.467
ENSG00000261189	123.592	98.3346	93.5295	109.536	55.4617	54.6665	90.2148	65.2557	79.0183	121.895	59.6065	70.5275	32.0936	134.857	11.2679	98.6702	269.553	157.44	26.6938	343.328	301.556	94.101	201.574	56.3563	110.087	347.069	80.8536	61.4206	107.036	172.986	45.5645	118.02	126.354	123.8	411.653	46.9434	177.992	219.755	153.499	122.258	63.1845	63.2503	72.2747	116.516	391.081	39.8724	182.954	23.44	167.549
ENSG00000261211	291.736	316.589	24.2076	284.793	136.453	87.2901	84.646	141.037	120.898	60.4352	108.537	39.7848	405.984	119.107	432.686	254.569	249.733	59.2957	204.31	60.4778	169.431	177.509	98.5272	98.8164	53.6076	63.7724	116.227	121.086	116.52	56.8382	112.392	99.3462	336.396	55.6531	60.6819	111.182	38.8573	113.091	68.8097	159.467	29.3356	67.2662	25.0552	104.648	214.267	850.356	138	157.517	450.287
ENSG00000261220	130.778	448.501	42.9135	250.367	29.9317	25.5698	28.9578	16.8402	15.8037	25.6081	31.1377	18.084	8.82573	17.7185	27.0429	134.191	227.27	88.9435	53.3875	119.095	4.66323	89.8237	112.086	49.4082	73.7105	72.3572	52.218	153.552	20.3233	77.8436	87.0788	21.662	150.968	47.7027	132.844	23.4717	57.6592	483.205	43.4031	6.2015	248.977	41.1629	42.4011	89.5444	13.9361	19.1694	55.409	17.8144	11.4238
ENSG00000261269	158.083	177.482	111.135	56.3326	294.915	215.139	292.92	107.356	122.478	283.738	165.475	156.426	55.3614	144.701	190.427	157.872	146.669	408.936	151.949	112.582	96.3735	164.677	265.752	208.441	497.785	144.714	382.37	108.802	132.779	95.1421	165.045	119.514	157.532	243.056	54.1217	308.838	100.277	145.219	272.063	186.045	218.137	228.906	295.844	306.393	139.361	144.921	214.318	130.326	160.885
ENSG00000261324	962.871	2568.69	342.208	1948.17	451.617	163.999	82.4184	50.5206	135.911	89.1163	40.9239	123.875	46.5357	166.357	141.975	264.436	2908.26	282.166	1914.76	160.034	76.1661	217.074	288.35	2363.87	187.627	118.96	193.712	955.53	123.295	221.175	2350.12	94.8645	757.301	306.66	347.691	135.889	18.8019	388.106	41.2858	248.946	1119.27	164.652	227.424	279.422	161.136	658.662	923.134	127.513	360.801
ENSG00000261327	56.0477	136.709	147.446	1.56479	61.6241	80.2363	40.0955	483.103	213.349	34.8271	51.5997	177.223	16.0468	32.4838	7.8875	148.992	101.743	44.9829	53.3875	20.4694	158.55	94.101	58.7547	38.6002	30.6329	170.469	129.703	42.9944	241.17	24.7122	8.10036	62.745	18.0505	67.0109	1.64005	160.596	50.1385	71.9667	70.927	28.3497	7.52196	91.3616	70.3474	16.1827	13.9361	3.06711	86.7725	61.8815	13.3277
ENSG00000261338	97.7242	117.522	111.135	64.1566	83.6327	207.204	201.591	208.397	66.3754	131.114	157.468	65.1023	17.6515	66.9364	100.284	179.58	79.2803	144.15	126.282	30.7041	484.976	187.133	88.5841	71.7963	73.7105	36.7918	185.29	121.086	101.617	88.9641	233.898	109.804	28.7167	45.4311	41.0013	343.428	48.885	123.371	107.978	120.486	120.351	120.477	203.333	110.043	221.235	74.3774	166.227	115.325	98.0541
ENSG00000261342	274.49	151.099	74.8236	106.406	35.2138	60.8385	18.934	43.153	43.4601	31.7541	128.109	42.4974	182.131	47.2492	57.4661	46.375	195.558	39.8712	61.601	20.4694	167.876	28.8719	30.7332	93.4124	18.1883	44.1501	89.2759	28.9554	27.0977	179.164	78.9785	35.8543	28.7167	78.3687	126.284	67.9444	176.738	107.95	50.8134	23.0341	11.2829	12.0477	17.3459	70.1252	22.6461	36.0385	45.9999	15.0016	273.219
ENSG00000261373	284.55	1144.04	201.363	624.353	172.548	157.827	532.379	70.5183	79.0183	450.703	87.1856	210.678	1010.15	982.39	331.275	245.689	2103.57	61.3403	152.976	1354.7	725.91	372.127	37.0607	566.651	648.078	699.044	636.722	186.017	127.359	302.725	312.876	176.284	443.058	15.9009	3052.13	259.424	1398.86	25.7024	1158.12	372.09	26.3269	126.501	175.387	203.902	162.007	333.548	166.227	29.0656	128.517
ENSG00000261437	625.148	259.028	158.45	588.363	96.8379	56.4299	75.7359	76.8334	84.5496	117.797	90.7442	61.4855	425.24	318.932	95.7768	268.383	359.404	278.076	156.056	354.493	323.317	121.904	289.254	483.274	145.506	272.259	124.649	191.281	94.8421	322.495	141.756	208.403	334.755	157.873	227.967	97.5928	186.766	1596.12	369.455	167.44	255.747	68.2702	97.3299	270.791	92.3264	359.619	306.318	39.3792	110.43
ENSG00000261485	57.4848	74.3505	58.3184	62.5918	27.2907	36.1504	54.5744	44.2055	16.5938	15.3649	52.4893	8.13779	158.863	6.89051	16.9018	50.3218	134.776	40.8936	54.4142	106.069	60.622	60.9518	24.4058	32.4241	46.9067	25.7542	50.5335	50.0139	9.48421	13.5917	23.2885	44.0709	62.3563	20.444	13.1204	33.3545	21.3088	48.8345	26.4653	23.9201	42.123	29.1152	45.2921	72.2829	46.1632	73.6106	58.5453	28.128	25.7035
ENSG00000261488	133.652	235.044	245.377	242.543	184.872	52.9031	136.993	41.048	139.862	12.2919	113.875	51.5393	24.0702	81.7018	152.116	45.3883	36.9975	25.5585	554.409	25.1215	27.9794	318.66	46.0999	311.117	4.78639	50.2821	42.1113	127.228	184.265	91.4353	243.011	25.3968	230.554	30.666	59.0418	27.1777	26.3227	28.2726	52.9306	18.6045	355.789	117.465	41.4375	43.1539	351.015	171.758	146.363	206.272	245.611
ENSG00000261490	195.448	244.637	97.9309	70.4158	104.761	63.4837	85.7597	73.6758	52.1521	13.3162	40.9239	45.21	649.093	57.0928	9.01428	48.3484	173.095	69.519	89.3214	57.6865	136.788	35.2879	71.4096	111.941	229.747	115.281	122.965	79.8468	14.9038	14.8273	95.1792	97.1053	144.404	20.444	16.4005	97.5928	30.0831	59.1155	65.6339	57.5853	116.59	42.1669	30.8372	110.043	40.9372	274.506	57.4999	51.5679	70.4466
ENSG00000261520	1.43712	7.19521	13.2042	1.56479	7.9231	32.6236	5.56881	16.8402	338.198	1.02433	14.2344	4.521	3.20936	5.90615	72.1143	7.89362	1.32134	3133.47	3.08005	6.51299	18.6529	2.13866	8.13527	9.26404	9.57279	235.467	10.1067	0	291.301	0	4.05018	278.618	54.972	104.492	0	13.5889	164.203	100.239	49.7547	48.726	14.2917	215.854	1.92732	358.178	22.6461	12.2684	0	1.8752	6.66387
ENSG00000261526	313.292	558.828	289.391	389.634	68.6669	102.279	181.543	84.201	171.47	102.433	148.571	54.2519	320.133	371.103	286.204	280.223	383.188	151.306	138.602	233.537	175.648	206.381	195.246	569.739	175.182	159.431	232.454	221.114	98.9068	322.495	132.643	149.393	149.327	185.132	131.204	80.2979	157.936	1172.03	140.795	123.144	173.757	89.3536	142.622	476.851	114.973	358.085	394.136	58.1311	128.517
ENSG00000261534	235.688	275.816	192.561	45.379	203.36	150.774	193.795	383.114	192.805	183.354	179.709	218.816	40.117	62.0146	105.918	209.181	169.131	114.502	203.283	254.937	422.8	214.935	94.0076	67.9363	199.114	132.45	281.303	158.816	189.684	101.32	100.242	237.535	58.2539	57.9247	62.3219	337.251	231.89	60.4006	224.426	122.258	139.156	163.648	187.914	167.222	105.392	238.468	101.409	132.201	113.286
ENSG00000261538	707.064	0	193.661	245.673	62.5045	27.3332	155.927	272.601	27.6564	10.2433	97.8614	5.42519	0	0.984359	59.7196	48.3484	2.64268	2.04468	0	0	0	1.06933	291.966	341.998	42.1203	0	20.2134	53.5237	27.0977	74.1367	23.2885	25.3968	36.101	266.908	24.6008	1.23535	0	73.2518	0	94.7943	6.76976	67.2662	25.0552	14.025	93.1974	635.659	3.13636	114.387	182.78
ENSG00000261616	47.425	4.79681	40.7128	14.0832	28.171	18.5161	24.5028	43.153	18.1742	37.9	24.9102	18.084	10.4304	11.8123	16.9018	42.4282	43.6042	71.5637	16.4269	44.6605	73.0573	4.27732	50.6195	33.9682	44.9921	62.546	119.596	30.7103	8.12932	8.64929	12.1505	97.1053	10.6662	22.7156	1.64005	75.3565	33.8435	21.847	115.389	38.9808	11.2829	14.0556	22.1642	8.63079	2.61301	3.06711	12.5454	27.1904	32.3674
ENSG00000261659	219.88	182.279	156.249	53.203	135.573	97.8707	302.943	67.3608	137.492	121.895	127.22	78.6653	32.0936	173.247	309.866	298.971	52.8535	63.385	116.015	342.397	37.3059	99.4477	45.1959	209.985	96.6851	100.564	333.521	295.696	97.5519	133.446	231.873	242.016	479.979	146.515	236.167	103.77	90.2492	129.797	47.6375	349.056	116.59	193.767	212.006	65.8098	63.5833	167.157	313.636	112.512	124.71
ENSG00000261663	83.353	172.685	74.8236	115.795	44.0172	33.5053	26.7303	12.6301	22.1251	47.119	140.565	18.9882	43.3263	55.1241	43.9446	100.644	136.098	54.184	86.2414	86.5298	66.8397	83.4077	71.4096	172.157	34.462	62.546	64.0091	95.6407	18.9684	24.7122	70.8781	19.4211	132.097	35.2091	70.5222	32.1192	57.6592	119.516	61.3995	36.323	182.784	34.1351	23.1279	30.2078	54.8733	39.1057	119.182	30.9408	74.2545
ENSG00000261664	38.8023	55.1633	149.647	248.802	68.6669	136.666	263.962	182.085	86.1299	111.651	272.233	32.5512	1.60468	5.90615	232.118	234.835	21.1414	25.5585	82.1346	15.8173	7.77205	41.7039	203.382	177.561	47.8639	114.055	87.5914	171.1	102.971	108.734	48.6021	85.1539	219.888	22.7156	72.1622	96.3575	5.01385	16.7066	15.8792	333.109	132.386	214.85	438.466	78.756	324.885	33.7382	131.727	89.0719	91.3902
ENSG00000261742	27.3053	184.677	74.8236	1.56479	67.7865	119.032	73.5083	299.966	225.202	24.5838	112.985	60.5813	6.41872	4.92179	5.63393	185.5	11.892	15.3351	19.507	5.58257	37.3059	95.1703	13.5588	25.4761	28.7184	7.35836	138.125	57.9109	90.7774	51.8957	32.4014	129.225	7.3843	56.7889	14.7605	85.2393	3.76038	37.2685	10.5861	39.8668	42.123	166.66	212.969	19.4193	6.96803	11.5017	34.4999	53.4431	12.3758
ENSG00000261762	84.7901	40.7729	16.5052	20.3423	11.4445	26.4515	40.0955	14.7352	64.795	60.4352	30.2481	72.3359	256.749	134.857	5.63393	26.641	56.8175	54.184	14.3736	89.3211	181.866	1.06933	16.2705	84.1484	6.70095	18.3959	3.3689	3.50975	5.41955	8.64929	25.3136	23.1559	0	129.479	22.9607	23.4717	216.849	53.975	195.843	9.74521	15.0439	20.0795	4.81831	34.5232	24.3881	3.83389	23	3.7504	17.1357
ENSG00000261801	763.111	623.585	640.402	405.282	375.027	452.321	355.29	585.197	485.963	525.479	627.203	436.728	434.868	343.541	664.803	622.609	458.504	509.125	606.77	227.024	836.273	840.493	592.971	475.554	454.707	258.769	555.869	1065.21	643.571	137.153	537.661	518.393	676.073	238.513	575.658	714.034	209.328	462.643	47.6375	268.436	607.022	706.797	511.705	418.593	541.765	352.718	447.454	1006.98	469.327
ENSG00000261888	20.1197	160.693	106.734	165.868	66.0258	82.8815	41.2092	235.763	124.059	169.014	321.163	46.1142	9.62807	57.0928	6.76071	109.524	80.6016	19.4244	61.601	15.8173	12.4353	36.3572	10.847	139.733	66.0522	26.9806	168.445	95.6407	21.6782	93.9065	83.0286	53.0345	25.4348	24.9871	44.2814	130.947	5.01385	34.6982	31.7583	32.7793	27.0791	171.679	57.8197	29.1289	39.1952	48.307	62.7271	125.638	333.193
ENSG00000262089	45.9879	88.7409	74.8236	186.211	47.5386	44.9676	66.8258	38.9429	41.0895	34.8271	36.4756	35.2638	98.6878	31.4995	58.5928	95.7101	190.273	64.4074	22.587	55.8257	94.8191	79.1304	48.8116	93.4124	49.7785	18.3959	126.334	173.733	46.0662	33.3615	45.5645	40.3361	16.4095	46.5669	29.5209	111.182	21.3088	44.9792	33.8756	113.399	25.5747	42.1669	70.3474	77.6771	47.0342	126.518	44.9544	166.893	56.1669
ENSG00000262454	40.2394	177.482	45.1142	17.2127	34.3334	25.5698	44.5505	52.6256	47.411	23.5595	26.6895	46.1142	4.81404	15.7497	39.4375	90.7766	84.5656	26.5808	53.3875	7.44342	26.425	85.5464	18.0784	21.6161	48.8212	24.5279	129.703	97.3956	113.811	9.8849	71.8907	60.5041	43.4853	56.7889	59.0418	30.8838	52.6454	44.9792	12.7033	34.5512	94.0245	41.1629	23.1279	18.3404	23.5171	13.802	40.7726	43.1296	31.4154
ENSG00000262468	615.088	239.84	165.052	388.069	124.129	291.849	390.931	113.671	271.823	277.592	53.3789	75.0485	78.6293	103.358	179.159	653.197	200.843	180.954	185.83	47.4518	94.8191	267.332	205.19	199.949	195.285	214.619	335.206	775.655	443.048	264.421	129.606	396.638	331.473	408.88	749.503	175.42	61.4196	412.523	71.9856	421.702	461.848	242.962	301.626	284.816	120.199	105.049	265.545	243.776	382.696
ENSG00000262714	2.87424	9.59361	18.7059	65.7214	58.9831	56.4299	53.4606	91.5685	0.790183	31.7541	27.5791	8.13779	8.02339	19.6872	1.12679	405.535	89.851	40.8936	94.4548	14.8868	13.9897	32.0799	94.0076	108.08	165.609	2.45279	38.7424	235.153	124.65	75.3723	355.403	61.998	99.2778	157.873	68.8821	30.8838	31.3365	12.8512	4.23445	87.7069	80.485	70.2781	58.7834	20.4981	31.3561	108.882	129.636	718.201	1.90396
ENSG00000262772	320.478	901.8	90.2284	1.56479	39.6155	47.6128	174.861	16.8402	41.8797	6.14595	8.00684	71.4317	530.346	140.763	112.679	58.2154	92.4937	17.3798	35.9339	57.6865	45.0779	64.1598	4.51959	37.0562	326.432	12.2639	338.575	436.087	215.427	193.991	162.007	60.5041	327.37	128.343	1594.13	12.3535	62.6731	95.0989	23.2895	276.41	355.036	17.0675	11.5639	9.70964	67.0673	8.43455	579.181	111.574	944.365
ENSG00000262879	106.347	103.131	115.536	445.966	171.667	253.935	160.382	338.909	165.148	423.046	86.296	125.684	521.521	173.247	294.091	220.035	145.347	200.378	193.016	444.744	209.845	216.005	80.4488	108.852	216.345	198.676	212.241	236.908	170.716	383.04	300.726	150.887	75.4839	843.883	165.645	148.242	160.443	80.9625	291.118	236.543	288.843	276.093	221.642	176.931	236.913	472.335	165.181	361.913	324.626
ENSG00000263327	63.2333	19.1872	89.1281	92.3229	272.026	266.279	170.406	145.247	147.764	63.5082	30.2481	55.1561	92.269	90.561	207.329	289.104	114.956	190.155	159.136	47.4518	12.4353	201.034	111.182	165.209	86.1551	62.546	131.387	275.515	147.683	140.86	135.681	310.737	161.634	138.565	67.2421	91.4161	32.59	16.7066	16.9378	348.17	158.713	128.509	298.735	47.4693	113.231	241.535	26.1363	67.5071	58.0708
ENSG00000263335	543.232	237.442	179.357	109.536	99.4789	208.967	148.13	195.767	131.17	300.127	394.115	136.534	319.331	84.6549	150.989	656.157	136.098	191.177	546.195	64.1995	101.037	313.314	705.057	130.469	68.9241	68.678	259.405	329.917	536.535	245.887	236.935	210.644	155.891	151.058	388.692	349.605	67.6869	154.214	345.107	390.694	418.973	305.208	286.208	127.304	196.847	281.407	597.999	290.656	121.854
ENSG00000263345	196.886	153.498	66.0208	75.1101	57.2224	18.5161	33.4129	41.048	30.8171	25.6081	63.1651	24.4134	18.4538	12.7967	9.01428	84.8564	42.2828	43.9606	54.4142	61.4082	43.5235	127.25	55.1391	161.349	83.2832	41.6974	55.5869	157.061	16.2586	11.1205	60.7527	18.6741	37.742	17.0367	95.1229	42.002	30.0831	82.2477	75.1614	80.6194	96.2811	39.155	26.9825	66.8886	46.1632	132.653	47.0454	28.128	44.7431
ENSG00000263618	5.74848	568.422	170.554	23.4719	14.0855	89.9352	74.6221	0	5.53128	3.07298	140.565	139.247	0	0.984359	9.01428	6.90691	0	1.02234	11.2935	0	0	0	386.877	0.772003	19.1456	0	0	762.493	18.9684	11.1205	1.01254	9.71053	32.8191	0	0	2.4707	0	832.758	1.05861	0.885928	2.25659	6.02384	7.7093	35.602	4.35502	26.0704	3.13636	2.8128	6.66387
ENSG00000263731	93.4129	693.139	433.537	231.59	84.5131	108.451	194.908	96.8311	56.8932	234.57	169.923	83.1863	158.061	720.551	50.7053	167.739	339.584	132.904	242.297	248.424	831.61	303.69	49.7155	259.393	167.524	236.694	175.183	196.546	66.3895	124.797	370.591	81.4191	73.0225	93.1338	318.17	122.3	355.983	317.425	493.313	208.193	304.639	81.3218	88.6569	320.418	139.361	85.8791	237.318	111.574	108.526
ENSG00000263753	1241.67	1522.99	1422.75	1075.01	936.687	903.761	1139.38	2007.14	578.414	825.606	3074.63	1047.97	1624.74	1466.69	4040.65	1719.82	816.587	545.929	2725.84	1911.1	1782.91	1368.74	1121.76	354.35	1646.52	358.107	901.181	1222.27	1711.22	1995.51	1100.64	1583.56	1051.03	591.74	1238.24	1017.93	518.933	1128.34	1847.28	242.744	552.112	1461.79	938.607	1197.52	1133.18	1695.35	1029.77	825.087	1304.21
ENSG00000263843	339.161	146.303	171.654	256.626	107.402	66.1288	80.1909	136.827	66.3754	178.233	255.329	53.3477	380.309	137.81	198.314	81.8963	63.4242	160.507	167.349	131.19	15.5441	59.8825	142.819	150.541	100.514	68.678	80.8536	40.3621	59.615	306.432	60.7527	27.6377	182.966	64.7393	82.0025	51.8848	25.0692	114.376	76.22	17.7186	135.395	51.2026	67.4564	65.8098	113.231	195.528	103.5	120.013	178.972
ENSG00000264575	143.712	129.514	124.339	122.054	58.9831	104.043	79.0772	121.039	52.1521	112.676	80.0684	55.1561	307.296	209.668	240.005	96.6968	54.1749	44.9829	125.255	202.833	65.2853	111.21	97.6232	19.3001	61.2658	26.9806	92.6448	44.7493	93.4872	186.577	76.9534	84.407	108.303	57.9247	77.0824	105.005	33.8435	160.64	130.209	25.6919	76.724	111.441	107.93	98.1752	83.6164	157.189	125.454	62.8191	41.8872
ENSG00000264589	0	7.19521	81.4257	0	23.7693	167.526	451.074	10.5251	20.5448	2.04865	1.7793	0	0	0	52.9589	290.09	1.32134	0	32.8539	0	1.55441	171.093	0	0	14.3592	1.22639	271.197	89.4986	234.395	0	83.0286	88.8887	0.820477	0	24.6008	33.3545	0	2.57024	0	487.26	4.51318	46.1828	381.61	0	3.48402	0	33.4545	1.8752	2.85594
ENSG00000264920	765.986	458.095	101.232	217.506	88.9148	89.9352	144.789	143.142	235.475	149.551	59.6065	100.366	266.377	165.372	193.807	205.234	227.27	239.227	97.5349	160.034	397.929	76.9917	503.483	206.125	146.464	168.016	254.352	199.178	200.523	271.835	126.568	177.777	73.0225	116.985	287.009	119.829	161.697	79.6774	200.078	193.132	94.7767	248.985	279.462	140.25	167.233	176.359	130.682	274.717	64.7347
ENSG00000265206	186.826	103.131	31.9101	31.2959	22.889	11.4623	12.2514	11.5776	48.9913	2.04865	16.0137	23.5092	1.60468	27.562	5.63393	29.6011	196.879	319.992	4.10673	40.0084	18.6529	39.5652	94.0076	59.4443	397.271	202.355	13.4756	102.66	8.12932	4.94245	19.2383	12.6984	32.8191	20.444	221.407	30.8838	45.1246	55.2601	57.165	29.2356	6.76976	12.0477	22.1642	119.752	4.35502	32.2047	37.6363	42.192	79.0144
ENSG00000265369	1.43712	637.975	66.0208	4.69438	13.2052	68.774	82.4184	9.47261	187.273	33.8027	7.11719	1.8084	0	305.151	2398.93	22.6941	62.1029	11.2457	21.5603	3.72171	35.7515	9.62397	172.649	3.86002	0.957279	0	6.7378	650.181	879.322	4.94245	15.1882	1511.86	12.3072	1.13578	1031.59	23.4717	1.25346	11.5661	2.11722	84.1632	39.8664	156.62	32.7645	7.55194	29.6141	351.184	12.5454	130.326	178.02
ENSG00000265399	53.1735	31.1792	50.6159	43.8142	23.7693	37.0321	22.2753	53.6781	49.7815	23.5595	35.586	31.647	50.5474	77.7643	84.5089	45.3883	25.1054	32.7148	23.6137	81.8776	97.9279	42.7732	37.9646	53.2682	24.8892	79.7155	37.0579	40.3621	29.8075	61.7806	28.3512	58.2632	59.0744	23.8513	39.3612	77.8272	55.1523	65.5411	89.982	46.0683	20.3093	29.1152	31.8009	16.1827	25.2591	16.1023	49.1363	21.5648	26.6555
ENSG00000265415	583.471	215.856	81.4257	73.5453	61.6241	55.5482	21.1615	59.9932	154.086	66.5811	127.22	102.174	890.597	254.949	68.7339	19.734	51.5322	129.837	160.163	204.694	404.147	83.4077	144.627	89.5524	150.293	382.635	11.7912	47.3816	35.2271	50.6601	75.9408	19.4211	325.73	186.268	83.6426	45.708	569.071	59.1155	335.58	9.74521	137.652	26.1033	39.5102	219.006	171.588	37.5721	65.8635	99.3855	76.1585
ENSG00000265458	146.586	79.1473	85.827	57.8974	29.9317	38.7956	55.6881	44.2055	150.135	128.041	88.0753	18.084	40.117	87.6079	80.0018	42.4282	122.884	43.9606	43.1207	60.4778	18.6529	48.1198	30.7332	84.1484	50.7358	36.7918	65.6936	63.1755	54.1955	59.3094	49.6147	47.8057	81.2273	29.5302	44.2814	59.2969	50.1385	80.9625	40.2272	93.9084	51.1493	47.1867	53.0014	107.885	20.9041	18.4027	47.0454	67.5071	22.8475
ENSG00000265519	107.784	95.9361	145.246	165.868	194.556	178.107	179.316	241.025	180.162	151.6	322.053	321.895	44.1287	77.7643	135.214	248.649	17.1774	88.9435	135.522	59.5474	37.3059	96.2397	24.4058	42.4602	80.4114	29.4334	163.392	160.571	275.042	158.158	106.317	98.5993	164.095	115.849	55.7617	197.656	62.6731	19.2768	50.8134	292.356	96.2811	286.132	165.75	105.727	235.171	218.532	158.909	258.777	380.792
ENSG00000265688	1041.91	712.326	960.603	1013.99	296.676	387.956	522.355	386.272	455.145	755.952	586.279	401.464	505.474	807.174	338.036	643.33	384.509	475.388	1158.1	286.572	460.106	558.19	498.059	627.639	291.013	34.339	801.798	745.822	697.767	1601.35	656.129	472.828	621.101	1170.99	1646.61	360.723	275.762	528.184	70.927	459.797	441.539	305.208	575.306	1204	379.758	393.357	516.453	299.094	479.798
ENSG00000266036	287.424	551.633	557.876	168.998	228.009	240.709	291.806	286.283	187.273	219.206	249.102	343.596	96.2807	30.5151	176.905	245.689	9.24937	8.17871	942.495	1.86086	12.4353	3.20799	4.51959	29.3361	260.38	7.35836	90.9603	13.1616	231.686	334.851	176.183	42.577	526.747	140.836	8.20025	129.712	12.5346	6.4256	4.23445	152.38	475.388	3.01192	5.78197	4.31539	9.58105	8.43455	169.363	25.3152	99.958
ENSG00000266088	60.3591	93.5377	36.3114	12.5184	29.0514	18.5161	63.4845	87.3585	56.8932	12.2919	29.3584	53.3477	5.61638	23.6246	27.0429	38.4814	68.7096	236.16	2.05337	34.4258	15.5441	27.8026	115.702	40.1442	179.968	58.8669	30.3201	20.1811	40.6466	9.8849	24.3011	40.3361	25.4348	64.7393	264.048	51.8848	41.3642	6.4256	45.5203	54.0416	6.76976	59.2344	33.7282	322.576	21.7751	13.0352	14.6363	52.5055	55.2149
ENSG00000266469	7973.15	791.473	1525.08	1084.4	787.028	818.234	757.359	1033.57	447.244	1204.61	7255.98	589.538	1489.14	583.725	815.793	772.588	216.699	561.264	947.628	802.029	516.064	761.363	3852.5	623.779	812.73	670.837	557.553	508.036	816.997	1496.33	1033.81	557.982	834.426	8813.64	367.371	669.561	671.855	1210.58	651.046	919.593	1490.1	828.278	757.439	802.663	893.65	1335.73	925.225	1312.64	7909.06
ENSG00000266903	15.8083	14.3904	12.1038	189.34	14.0855	46.731	152.586	37.8904	9.4822	115.749	115.654	4.521	3.20936	5.90615	7600.17	79.9229	13.2134	46.0053	42.094	15.8173	29.5338	696.134	416.707	298.765	47.8639	11.0375	35.3735	461.532	24.388	114.912	78.9785	15.6862	37.742	4.54311	32.801	23.4717	13.7881	5.14048	224.426	42.5245	53.4059	268.061	107.93	19.4193	209.912	117.317	500.772	26.2528	90.4382
ENSG00000266904	102.036	139.107	157.35	428.754	132.932	225.72	178.202	182.085	170.68	79.8974	64.9444	64.1981	141.212	47.2492	351.557	282.197	175.738	115.524	141.682	47.4518	212.954	186.063	130.164	185.281	108.172	64.9988	198.765	209.708	420.015	175.457	197.446	363.772	187.069	98.8127	252.568	149.478	36.3504	217.185	96.3336	302.987	77.4762	156.62	239.952	153.197	201.202	369.587	203.863	156.579	132.325
ENSG00000266916	139.401	129.514	152.948	614.964	64.2652	81.118	104.694	26.3128	57.6834	124.968	52.4893	62.3897	73.8152	286.448	360.571	134.191	183.666	102.234	57.4942	107.93	312.437	249.154	149.147	100.36	27.7611	76.0364	85.907	153.552	75.8737	191.52	25.3136	75.4434	45.1263	61.332	178.766	93.8868	35.0969	97.6691	239.246	118.714	172.253	84.3338	94.4389	318.26	71.4223	170.225	50.1817	39.3792	140.893
ENSG00000266947	557.603	45.5697	243.177	139.267	89.7951	59.0751	95.7836	33.6804	24.4957	160.819	42.7032	28.0302	364.262	39.3744	55.2125	29.6011	221.985	163.574	12.3202	191.668	49.7411	89.8237	141.915	66.3923	106.258	192.544	57.2713	5.26463	66.3895	67.9587	67.8405	95.6114	72.202	54.5173	183.686	74.1211	45.1246	172.206	44.4617	64.6727	15.7961	40.1589	137.804	157.512	8.71004	30.6711	80.4998	58.1311	162.789
ENSG00000267013	68.9818	155.896	77.0243	0	22.889	73.1826	1.11376	145.247	286.836	8.1946	323.832	55.1561	1.60468	44.2961	5.63393	179.58	2.64268	40.8936	136.549	9.30428	111.918	234.183	20.7901	23.9321	2.87184	20.8487	133.072	113.189	498.598	74.1367	17.2133	10.4575	16.4095	114.714	72.1622	198.892	11.2812	263.45	73.0442	8.85928	37.6098	99.3934	61.6744	29.1289	17.4201	3.83389	163.091	50.6303	16.1837
ENSG00000267049	67.5447	107.928	71.5225	59.4622	34.3334	41.4407	71.2808	31.5754	24.4957	37.9	49.8204	31.647	37.71	48.2336	18.0286	60.1888	228.591	90.9882	62.6277	61.4082	222.281	93.0317	70.5057	108.08	26.8038	46.6029	89.2759	93.0084	67.7444	40.7752	54.6774	50.0466	33.6396	52.2458	149.245	40.7666	73.9542	50.1197	78.3373	57.5853	88.0069	35.1391	24.0916	79.8348	26.1301	25.3037	63.7726	60.0063	51.407
ENSG00000267107	132.215	249.434	183.758	93.8877	395.275	176.344	183.771	250.498	144.603	178.233	188.606	124.779	67.3965	163.404	437.193	221.021	199.522	231.049	188.91	188.877	216.063	270.54	296.485	240.093	354.193	320.089	282.988	186.017	69.0992	165.572	399.955	432.492	212.504	161.28	264.048	389.136	77.7146	340.557	237.129	197.562	234.685	159.632	334.391	157.512	148.942	102.748	201.772	153.766	149.461
ENSG00000267169	94.85	131.912	147.446	114.23	86.2738	119.914	120.286	96.8311	82.9692	32.7784	94.3028	126.588	81.8386	73.8269	78.875	135.178	101.743	71.5637	88.2947	52.104	43.5235	131.528	65.0822	104.992	134.019	58.8669	129.703	175.488	55.5504	80.3148	126.568	94.1175	45.1263	48.8384	172.205	105.005	37.6038	158.07	50.8134	93.0224	63.9367	103.409	110.821	110.043	75.7774	104.282	62.7271	79.6959	119.95
ENSG00000267251	43.1136	95.9361	162.851	40.6847	28.171	166.645	35.6404	55.7831	164.358	65.5568	57.8272	72.3359	16.8491	65.952	19.1554	101.63	21.1414	14.3127	29.7738	1.86086	13.9897	648.014	14.4627	28.5641	22.0174	148.394	133.072	207.075	170.716	155.687	102.267	54.5284	29.5372	21.5798	136.124	42.002	43.8711	88.6733	93.1578	906.304	144.422	272.077	36.6192	49.627	74.0354	174.058	84.6816	32.816	52.359
ENSG00000267259	1405.5	16.7888	150.747	81.3693	272.907	123.44	216.07	151.562	19.7546	7.17028	52.4893	69.6233	127.572	2.95308	243.386	93.7367	52.8535	15.3351	77.0012	24.1911	23.3162	193.549	154.57	53.2682	202.943	4.90557	80.8536	278.148	25.7429	295.311	321.989	103.828	54.1515	147.651	22.9607	218.657	1.25346	974.121	19.055	1.77186	37.6098	8.03179	121.421	801.585	216.009	387.989	128.591	174.393	139.941
ENSG00000267270	119.281	67.1553	423.633	727.63	62.5045	377.375	89.101	271.548	112.996	93.2136	105.868	125.684	101.095	199.825	123.946	148.005	44.9255	27.6032	29.7738	61.4082	43.5235	199.965	269.368	121.205	85.1978	262.448	151.601	262.354	604.28	189.049	143.781	176.284	93.5344	110.17	98.403	49.4141	131.613	732.518	187.374	893.901	147.43	421.669	289.099	100.333	201.202	543.645	194.454	95.6351	232.283
ENSG00000267272	40.2394	110.327	51.7163	37.5551	95.9576	92.5804	56.8019	117.881	115.367	85.019	44.4825	32.5512	618.604	59.0615	31.55	44.4016	162.525	98.1445	24.6404	100.486	436.789	136.874	32.5411	51.7242	139.763	89.5267	107.805	30.7103	62.3248	45.7177	101.254	84.407	34.4601	34.0733	19.6806	191.48	57.6592	39.8387	370.514	35.4371	78.9806	44.1748	157.077	49.627	86.2294	26.0704	20.909	76.8831	54.2629
ENSG00000267296	198.323	67.1553	149.647	733.889	132.932	123.44	140.334	119.986	170.68	206.914	306.039	55.1561	720.501	192.934	61.9732	283.183	76.6376	399.735	50.3075	446.605	79.275	35.2879	169.937	240.865	189.541	78.4891	190.343	52.6463	139.553	423.815	81.0036	49.2996	85.3297	123.8	55.7617	176.655	184.259	249.313	12.7033	86.8209	66.9454	85.3377	158.041	103.569	138.49	45.2399	73.1817	38.4416	333.193
ENSG00000267309	83.353	59.9601	67.1211	212.812	88.9148	89.0535	108.035	68.4133	82.9692	127.016	77.3995	58.7729	113.13	114.186	107.045	63.1489	58.1389	129.837	31.8272	94.9036	88.6014	57.7438	183.496	36.2842	83.2832	74.81	53.9024	50.8914	47.421	96.3778	46.577	64.2389	48.4082	63.6036	75.4423	82.7686	31.3365	96.384	112.213	108.083	92.5201	52.2066	39.5102	47.4693	47.0342	114.25	125.454	112.512	120.902
ENSG00000267374	44.5508	115.123	68.2215	43.8142	18.4872	66.1288	53.4606	26.3128	26.076	58.3865	59.6065	59.6771	950.772	42.3274	65.3536	137.152	121.563	22.4915	1.02668	561.978	41.9691	113.349	49.7155	144.365	92.856	187.638	21.8979	91.2535	18.9684	96.3778	33.414	9.71053	40.2034	42.0238	103.323	13.5889	136.627	115.661	435.089	15.9467	194.819	72.2861	34.6918	248.135	129.78	42.1728	110.818	55.3183	25.7035
ENSG00000267383	87.6644	57.5617	27.5087	6.25918	52.8207	24.6881	79.0772	9.47261	70.3263	27.6568	43.5928	77.7611	93.0714	54.1397	30.4232	30.5878	109.671	31.6925	127.309	3.72171	85.4926	45.9812	96.7193	39.3722	66.0522	62.546	35.3735	35.9749	10.8391	44.482	24.3011	13.4454	96.8163	51.11	57.4018	22.2363	16.295	214.615	109.037	37.209	51.1493	28.1113	5.78197	139.171	19.1621	38.3389	71.0908	54.3807	90.4382
ENSG00000267390	41.6765	55.1633	60.5191	29.7311	40.4958	56.4299	84.646	74.7284	49.7815	92.1893	28.4688	44.3058	58.5708	177.185	67.6071	117.418	47.5682	46.0053	50.3075	31.6345	341.97	58.8131	19.8862	33.1961	56.4794	35.5654	74.1158	93.8858	89.4226	69.1943	36.4516	88.1418	24.6143	13.6293	52.4816	58.0616	22.5623	66.8262	17.9964	68.2165	39.8664	47.1867	50.1104	38.8386	26.1301	31.4379	37.6363	7.50079	25.7035
ENSG00000267454	47.425	19.1872	94.6298	23.4719	106.522	66.1288	55.6881	74.7284	135.121	156.722	54.2686	20.7966	30.4889	162.419	18.0286	67.0957	44.9255	38.8489	43.1207	95.8341	21.7618	59.8825	98.5272	125.065	71.7959	18.3959	122.965	278.148	212.717	239.709	49.6147	69.4677	137.02	77.2329	42.6413	107.476	26.3227	115.661	92.0992	86.8209	20.3093	75.298	115.639	79.8348	27.8721	129.585	77.3635	41.2544	79.0144
ENSG00000267475	71.8561	64.7569	86.9274	61.027	31.6924	23.8064	76.8496	36.8379	24.4957	949.549	32.917	196.211	28.8842	53.1554	25.9161	54.2686	141.383	57.251	21.5603	118.164	73.0573	21.3866	56.043	81.8324	60.3086	56.4141	43.7957	45.6268	23.0331	30.8903	51.6398	45.5648	254.348	107.899	82.0025	44.4727	115.318	43.6941	52.9306	43.4105	179.023	13.0517	31.8009	148.881	39.1952	23.0033	62.7271	15.9392	49.503
ENSG00000267481	152.335	155.896	165.052	167.433	168.146	103.161	148.13	98.9361	103.514	74.7757	28.4688	43.4016	95.4784	58.0772	123.946	180.566	244.448	100.189	116.015	28.8433	287.566	180.717	151.858	233.917	177.097	115.281	178.552	198.301	159.877	112.441	125.556	117.273	88.6116	120.392	168.925	128.477	73.9542	327.706	102.685	101.882	86.5025	96.3814	93.4753	158.591	131.522	136.486	220.59	62.8191	225.62
ENSG00000267493	408.142	177.482	135.343	64.1566	23.7693	31.7418	52.3469	37.8904	41.0895	51.2163	84.5167	34.3596	76.2223	83.6705	73.2411	55.2553	46.2468	61.3403	75.9745	22.3303	35.7515	47.0505	196.15	171.385	51.693	79.7155	79.1692	157.939	20.3233	175.457	53.6649	41.083	147.686	32.9376	70.5222	59.2969	63.9265	289.152	23.2895	71.7602	104.555	40.1589	77.093	35.602	22.6461	48.307	99.318	63.7567	109.478
ENSG00000267519	889.578	815.457	948.499	1015.55	317.804	147.247	194.908	149.457	379.288	176.184	301.591	87.7073	40.9193	300.229	164.511	794.295	4830.81	717.682	215.603	296.806	436.789	446.98	356.144	1832.74	827.089	966.398	1003.93	1676.78	176.135	198.934	874.838	1347.52	196.915	229.427	2289.51	489.199	595.394	474.209	1368.78	428.789	309.905	124.493	397.029	571.79	218.622	323.58	729.726	360.976	375.081
ENSG00000267532	27.3053	57.5617	72.6229	40.6847	76.59	95.2255	89.101	52.6256	48.9913	64.5325	60.4961	15.3714	10.4304	27.562	47.325	101.63	58.1389	78.7201	47.2274	27.9128	32.6426	85.5464	44.292	41.6882	74.6677	35.5654	175.183	347.465	32.5173	24.7122	60.7527	139.682	18.0505	49.9742	50.8416	108.711	46.3781	77.1072	35.9928	63.7868	36.1054	49.1947	118.53	64.7309	71.4223	41.406	52.2726	23.44	29.5114
ENSG00000267750	37.3651	83.9441	12.1038	416.235	156.701	6.17202	12.2514	12.6301	3.95091	115.749	92.5235	37.0722	19.2561	16.7341	313.246	14.8005	7.92803	30.6702	9.24015	13.9564	26.425	4.27732	9.03919	514.926	71.7959	3.67918	74.1158	437.841	29.8075	56.8382	994.319	77.6843	118.149	35.2091	293.569	37.0606	42.6177	19.2768	8.46889	13.2889	2.25659	7.02781	31.8009	12.9462	220.364	176.359	31.3636	11.2512	25.7035
ENSG00000267751	15.8083	103.131	129.841	228.46	11.4445	132.258	49.0056	81.0434	113.786	47.119	169.033	356.254	876.957	179.153	89.0161	68.0824	14.5347	129.837	204.31	125.608	337.307	63.0904	337.162	51.7242	89.9842	23.3015	131.387	407.131	224.911	80.3148	160.995	112.045	133.738	178.317	1600.69	50.6494	35.0969	494.771	40.2272	207.307	81.9894	165.656	53.0014	346.31	45.2922	202.429	118.136	189.395	87.5823
ENSG00000267801	228.502	2.3984	67.1211	32.8607	17.6069	20.2795	34.5266	22.1028	41.0895	26.6325	51.5997	10.8504	52.1521	75.7956	36.0571	46.375	317.121	134.949	92.4015	37.2171	13.9897	28.8719	72.3135	115.029	21.0601	131.224	64.0091	106.17	47.421	54.3669	25.3136	50.7936	37.742	15.9009	95.1229	18.5303	27.5762	10.281	70.927	51.3838	63.1845	19.0755	34.6918	24.8135	13.0651	40.6392	71.0908	20.6272	37.1273
ENSG00000267886	60.3591	23.984	25.308	4.69438	78.3507	57.3117	28.9578	19.9977	157.246	50.1919	42.7032	118.45	0	139.779	84.5089	19.734	0	2.04468	1.02668	22.3303	12.4353	5.34665	24.4058	23.9321	35.4193	2.45279	6.7378	3.50975	5.41955	118.619	42.5269	22.4089	301.936	106.763	70.5222	3.70606	2.50692	88.6733	285.825	4.42964	62.4323	3.01192	3.85465	70.1252	81.8744	13.0352	34.4999	93.7599	253.227
ENSG00000267892	198.323	64.7569	26.4083	53.203	34.3334	31.7418	47.8918	11.5776	30.8171	8.1946	25.7998	10.8504	224.655	88.5923	127.327	73.016	88.5296	130.859	19.507	80.9472	74.6117	74.8531	14.4627	117.345	27.7611	38.0182	82.5381	71.0724	31.1624	54.3669	166.057	24.6498	56.6129	23.8513	565.817	51.8848	132.867	21.847	33.8756	4.42964	139.908	26.1033	15.4186	60.4155	19.1621	10.7349	68.9999	11.2512	18.0876
ENSG00000267904	43.1136	71.9521	69.3218	18.7775	48.419	65.2471	47.8918	74.7284	30.027	24.5838	34.6963	38.8806	28.0819	58.0772	49.5786	75.9761	22.4627	27.6032	42.094	46.5214	80.8294	39.5652	23.5019	65.6203	86.1551	56.4141	28.6357	57.0334	16.2586	11.1205	89.1039	35.1073	9.02525	29.5302	57.4018	55.5908	15.0415	169.636	69.8684	97.4521	35.3532	57.2265	37.5828	69.0463	50.5182	68.2432	87.818	54.3807	123.758
ENSG00000267934	5.74848	112.725	145.246	86.0637	69.5472	57.3117	82.4184	26.3128	22.1251	64.5325	53.3789	13.563	12.0351	4.92179	38.3107	68.0824	122.884	42.9382	50.3075	2.79128	23.3162	198.895	158.186	702.523	70.8386	24.5279	58.9558	371.156	52.8406	46.9533	139.731	32.8664	201.017	38.6164	644.54	65.4737	21.3088	352.123	52.9306	105.425	254.994	98.3894	15.4186	198.508	75.7774	374.954	180.863	88.1343	122.806
ENSG00000268087	56.0477	55.1633	72.6229	37.5551	47.5386	73.1826	62.3707	99.9886	33.9779	25.6081	45.3721	39.7848	37.71	49.2179	46.1982	88.8032	29.0694	46.0053	48.2541	45.591	111.918	79.1304	29.8293	114.257	102.429	55.1877	53.9024	78.092	14.9038	16.063	137.706	53.0345	13.1276	32.9376	85.2826	113.652	35.0969	319.995	88.9234	87.7069	58.6713	74.294	51.0741	72.2829	47.0342	81.2784	129.636	60.9439	143.749
ENSG00000268119	81.9159	155.896	201.363	21.9071	270.266	159.591	319.65	36.8379	371.386	65.5568	96.9718	120.258	403.577	9.84359	218.596	222.008	46.2468	173.798	238.19	3.72171	3.10882	205.311	369.703	270.973	190.498	170.469	112.858	142.145	116.52	339.793	111.38	144.164	586.641	17.0367	442.814	48.1787	360.997	744.084	165.143	174.528	170.748	23.0914	53.0014	28.0501	220.364	62.8758	272.863	202.521	178.972
ENSG00000268204	445.508	184.677	193.661	62.5918	33.4531	70.5374	115.831	25.2603	68.7459	40.973	17.793	97.6535	64.1872	20.6715	95.7768	140.112	19.8201	12.2681	106.775	16.7477	17.0985	106.933	84.9684	206.125	67.0095	13.4903	57.2713	348.343	63.6797	93.9065	83.0286	99.3462	110.764	9.08622	246.008	56.8262	12.5346	11.5661	2.11722	105.425	114.334	102.405	24.0916	21.577	97.5525	269.139	67.9544	32.816	109.478
ENSG00000268307	152.335	203.864	74.8236	4.69438	56.3421	25.5698	59.0294	5.26256	7.11165	38.9244	108.537	29.8386	1.60468	0.984359	191.554	60.1888	67.3882	5.11169	13.3469	8.37385	20.2073	47.0505	2.71176	182.965	10.5301	6.13196	102.751	14.039	13.5489	333.615	279.462	11.2045	13.1276	84.0476	309.97	137.124	0	7.71072	9.5275	26.5778	187.297	13.0517	9.63662	19.4193	30.4851	6.901	45.9999	45.0048	53.3109
ENSG00000268403	196.886	167.888	72.6229	125.184	44.8976	30.8601	33.4129	24.2078	36.3484	16.3892	40.9239	28.0302	49.745	39.3744	27.0429	59.2021	51.5322	53.1616	59.5476	53.0344	29.5338	142.221	211.517	76.4283	28.7184	88.3003	45.4802	109.68	20.3233	50.6601	14.1756	19.4211	90.2525	17.0367	39.3612	16.0596	3.76038	88.6733	35.9928	44.2964	35.3532	53.2106	87.6933	50.7059	46.1632	52.9076	113.954	55.3183	26.6555
ENSG00000268416	567.663	196.669	516.063	14.0832	429.608	140.193	170.406	41.048	192.805	104.481	446.604	22.605	60.9778	25.5933	49.5786	202.274	4660.36	77.6978	22.587	2.79128	261.141	65.2291	555.006	738.035	327.389	7.35836	357.104	521.198	115.165	103.791	101.254	340.616	57.4334	185.132	45.9214	163.066	0	1281.26	69.8684	7.08742	37.6098	3.01192	243.807	632.205	216.88	10.7349	332.454	123.763	920.566
ENSG00000268658	57.4848	76.7489	8.80277	1.56479	57.2224	9.69889	28.9578	17.8927	78.2281	17.4135	15.124	11.7546	12.0351	5.90615	76.6214	29.6011	10.5707	102.234	223.817	3.72171	0	53.4665	103.047	108.852	79.4541	34.339	21.8979	66.6853	13.5489	50.6601	33.414	16.4332	222.349	5.67889	201.726	18.5303	1.25346	163.21	151.381	7.97335	36.8576	17.0675	4.81831	5.39424	52.2602	9.20133	127.545	59.0687	15.2317
ENSG00000268686	1.43712	4.79681	15.4049	29.7311	14.0855	67.0105	122.514	286.283	79.8085	108.578	5.33789	6.32939	691.617	37.4056	7.8875	317.718	183.666	362.93	0	348.91	40.4147	5.34665	645.398	155.173	18.1883	11.0375	392.477	7.0195	394.272	135.917	367.554	80.6721	35.2805	280.537	424.773	4.94141	10.0277	15.4214	185.257	89.4787	3.76098	1.00397	9.63662	48.5482	47.0342	11.5017	266.59	8.43839	17.1357
ENSG00000268912	35.928	45.5697	56.1177	23.4719	125.009	97.8707	54.5744	104.199	68.7459	176.184	154.799	29.8386	357.843	61.0302	335.782	49.3351	29.0694	50.0946	36.9606	93.9732	26.425	134.736	187.111	33.9682	49.7785	28.207	85.907	78.092	89.4226	37.0684	127.581	115.779	18.871	30.666	70.5222	123.535	12.5346	32.128	184.198	34.5512	28.5834	109.433	54.9288	31.2866	93.1974	366.52	124.409	98.4479	55.2149
ENSG00000269044	294.61	474.884	384.021	399.023	186.633	238.946	389.817	301.018	150.925	135.211	210.847	122.971	85.8503	237.23	134.087	504.205	533.821	236.16	199.176	162.825	1569.95	542.15	186.207	552.754	344.62	143.488	485.122	657.201	223.556	80.3148	470.833	286.834	57.4334	132.886	664.22	563.321	221.863	1660.37	522.954	395.124	185.04	251.997	258.262	363.572	156.781	228.5	543.635	196.896	460.759
ENSG00000269235	21.5568	9.59361	44.0139	0	37.8548	21.1612	12.2514	9.47261	17.384	92.1893	82.7374	37.0722	8.02339	2.95308	6.76071	25.6543	7.92803	15.3351	13.3469	8.37385	59.0676	143.29	26.2136	148.997	93.8133	11.0375	355.419	15.7939	9.48421	69.1943	20.2509	2.24089	11.4867	91.998	9.8403	60.5323	10.0277	53.975	39.1686	15.9467	44.3796	9.03576	1.92732	29.1289	29.6141	6.901	43.909	22.5024	98.0541
ENSG00000269293	155.209	235.044	227.772	148.655	146.137	187.806	230.549	244.183	295.528	100.384	104.089	151.905	134.793	189.981	401.136	225.955	833.764	283.188	199.176	253.076	447.67	274.818	260.329	94.9564	126.361	193.77	405.953	355.362	249.299	114.912	125.556	209.897	59.0744	129.479	229.607	263.13	186.766	61.6857	237.129	152.38	76.724	444.76	185.987	445.565	302.238	312.845	172.5	263.465	127.565
ENSG00000269386	350.658	117.522	111.135	234.719	72.1883	74.0643	216.07	119.986	93.2416	249.935	64.9444	234.188	213.422	126.982	85.6357	104.59	235.198	78.7201	26.6938	64.1995	240.934	146.498	125.645	394.494	97.6424	30.6598	208.872	202.688	102.971	181.635	139.731	191.97	153.429	96.5411	82.0025	153.184	57.6592	137.508	81.5131	143.52	66.9454	80.3179	100.221	145.645	91.4554	347.35	74.2271	71.2575	134.229
ENSG00000269397	44.5508	79.1473	88.0277	53.203	108.282	23.8064	54.5744	16.8402	79.8085	46.0946	1.7793	74.1443	68.1989	92.5297	87.8893	134.191	314.478	56.2286	10.2668	4.65214	150.778	140.082	338.97	358.21	63.1804	47.8293	48.8491	39.4847	43.3564	49.4245	70.8781	47.8057	60.7153	77.2329	132.844	28.4131	83.9819	231.322	133.385	57.5853	42.8752	26.1033	14.4549	93.8598	48.7762	70.5435	400.408	68.4447	56.1669
ENSG00000269399	145.149	141.506	90.2284	57.8974	48.419	37.0321	50.1193	33.6804	30.027	25.6081	40.9239	23.5092	45.7334	28.5464	32.6768	79.9229	204.807	42.9382	54.4142	47.4518	223.835	165.746	87.6801	88.7804	54.5649	89.5267	85.907	66.6853	25.7429	45.7177	67.8405	23.1559	70.5611	26.1229	191.886	50.6494	27.5762	300.718	107.978	23.9201	42.8752	30.1192	28.9099	81.9925	30.4851	75.911	96.1816	49.6927	51.407
ENSG00000269416	0	2.3984	1.10035	273.839	74.8293	36.1504	18.934	2.10502	111.416	138.284	56.9375	982.864	0	47.2492	101.411	9.86702	6.60669	1.02234	0	0.930428	0	121.904	1029.56	175.245	61.2658	2.45279	0	70.195	28.4526	320.024	71.8907	1.49393	925.499	34.0733	421.493	1.23535	41.3642	1.28512	138.678	0.885928	167.74	49.1947	0	0	156.781	70.5435	339.772	89.0719	3.80792
ENSG00000269427	27.3053	50.3665	42.9135	20.3423	33.4531	43.2042	27.8441	62.0982	22.1251	23.5595	19.5723	18.084	24.8725	38.39	18.0286	48.3484	33.0334	20.4468	29.7738	18.6086	104.146	42.7732	12.6549	60.2163	50.7358	47.8293	35.3735	41.2396	28.4526	13.5917	85.0537	35.8543	6.56382	13.6293	60.6819	53.1201	15.0415	181.202	69.8684	69.1024	18.8049	53.2106	35.6555	49.627	33.0982	42.9395	77.3635	27.1904	101.862
ENSG00000269825	80.4788	88.7409	84.7267	92.3229	305.48	113.742	79.0772	128.406	358.743	225.352	157.468	377.955	790.304	259.871	189.3	182.54	128.17	281.143	184.803	626.178	80.8294	157.191	71.4096	116.573	331.218	182.733	94.3292	78.092	101.617	132.211	90.1165	94.1175	114.046	128.343	96.763	59.2969	26.3227	89.9584	165.143	179.843	170.748	127.505	126.24	124.068	256.075	231.567	167.272	138.765	235.139
ENSG00000269867	158.083	422.119	450.042	685.38	616.241	258.343	442.164	172.612	109.835	329.833	257.998	264.026	305.691	98.4359	1642.85	429.215	326.37	251.495	849.067	134.912	143.006	692.926	460.999	606.023	132.104	145.941	217.294	186.017	380.723	249.594	498.172	215.873	769.608	177.181	303.409	221.128	146.655	479.35	195.843	241.858	1171.92	272.077	127.203	212.533	513.021	1262.12	1355.95	490.364	403.64
ENSG00000269887	231.376	19.1872	73.7232	1491.25	227.129	117.268	233.89	59.9932	147.764	85.019	18.6826	189.882	111.525	47.2492	184.793	257.529	44.9255	79.7424	310.058	16.7477	76.1661	79.1304	74.1213	119.661	30.6329	23.3015	55.5869	323.774	361.755	357.092	130.618	103.081	272.399	310.067	191.886	147.007	16.295	174.776	7.41028	407.527	133.891	259.025	139.731	81.9925	120.199	36.0385	71.0908	77.8207	26.6555
ENSG00000269906	25.8682	40.7729	44.0139	64.1566	51.9403	58.1934	45.6643	29.4703	48.9913	22.5352	13.3447	46.1142	106.711	28.5464	38.3107	70.0558	80.6016	66.452	54.4142	72.5734	23.3162	83.4077	32.5411	81.8324	40.2057	25.7542	85.907	63.1755	121.94	58.0738	18.2258	57.5162	24.6143	84.0476	52.4816	53.1201	110.305	24.4173	63.5167	62.9009	25.5747	46.1828	74.202	20.4981	54.0023	38.3389	56.4544	51.5679	56.1669
ENSG00000269918	31.6167	21.5856	51.7163	122.054	66.0258	120.795	33.4129	34.7329	38.719	78.873	23.1309	29.8386	2.40702	202.778	149.862	30.5878	26.4268	90.9882	11.2935	55.8257	54.4044	21.3866	274.791	168.297	63.1804	24.5279	69.0625	20.1811	18.9684	13.5917	532.598	242.016	47.5877	23.8513	29.5209	103.77	1.25346	15.4214	31.7583	202.878	12.7873	9.03576	64.5654	51.7847	8.71004	10.7349	13.5909	15.9392	21.8956
ENSG00000269940	100.598	50.3665	66.0208	93.8877	106.522	44.0859	65.712	50.5206	46.6208	67.6055	53.3789	60.5813	52.1521	33.4682	39.4375	69.0691	27.7481	27.6032	79.0546	24.1911	45.0779	21.3866	23.5019	94.9564	75.625	53.9613	58.9558	26.3231	31.1624	42.0108	49.6147	53.0345	33.6396	34.0733	18.0406	55.5908	53.8988	69.3965	35.9928	85.935	46.6362	52.2066	39.5102	50.7059	33.0982	63.6425	52.2726	52.5055	56.1669
ENSG00000270021	43.1136	38.3745	53.917	29.7311	77.4703	74.946	43.4368	35.7854	37.9288	65.5568	30.2481	18.084	103.502	33.4682	114.932	82.883	25.1054	36.8042	15.4002	102.347	60.622	95.1703	192.535	109.624	41.163	46.6029	90.9603	121.964	98.9068	88.9641	45.5645	112.792	37.742	9.08622	19.6806	66.709	22.5623	128.512	60.3409	31.8934	38.362	56.2225	68.42	38.8386	45.2922	122.684	144.272	36.5664	31.4154
ENSG00000270055	60.3591	223.052	159.55	129.878	88.9148	71.4191	54.5744	118.934	85.3398	29.7054	64.0547	72.3359	60.9778	41.3431	24.7893	128.271	371.296	163.574	130.389	229.816	143.006	184.994	237.731	451.622	179.011	118.96	193.712	8.77438	84.003	60.545	97.2043	101.587	36.101	70.4182	57.4018	86.4746	80.2215	158.07	111.154	20.3763	48.1405	49.1947	97.3299	29.1289	77.5194	294.443	110.818	45.0048	63.7827
ENSG00000270069	45.9879	81.5457	34.1107	6.25918	37.8548	23.8064	32.2991	30.5228	23.7055	4.0973	56.0479	11.7546	11.2328	28.5464	1.12679	45.3883	117.599	88.9435	17.4536	26.9824	54.4044	21.3866	28.9254	60.9883	65.0949	96.885	45.4802	303.593	5.41955	3.70684	18.2258	86.6478	8.20477	11.3578	13.1204	54.3555	96.5165	21.847	99.5095	7.97335	8.27416	723.865	29.8735	28.0501	20.9041	20.703	47.0454	22.5024	19.0396
ENSG00000270091	67.5447	105.53	50.6159	79.8045	55.4617	39.6773	64.5982	46.3105	21.3349	51.2163	41.8135	47.9225	9.62807	21.6559	24.7893	79.9229	55.4962	23.5138	43.1207	22.3303	82.3838	88.7544	29.8293	54.0402	32.5475	18.3959	60.6402	77.2145	32.5173	7.41367	34.4265	28.3846	21.3324	28.3944	129.564	85.2393	63.9265	23.1322	35.9928	44.2964	75.2196	32.1271	28.9099	71.204	103.649	122.684	83.6362	76.8831	37.1273
ENSG00000270177	225.628	127.115	67.1211	56.3326	45.7779	86.4083	71.2808	78.9384	20.5448	154.673	25.7998	62.3897	73.8152	25.5933	41.6911	59.2021	26.4268	31.6925	57.4942	16.7477	10.8809	50.2585	85.8723	57.9003	32.5475	12.2639	87.5914	142.145	81.2932	142.095	91.129	50.7936	209.222	34.0733	37.7212	23.4717	13.7881	66.8262	14.8206	62.015	97.7855	46.1828	83.8386	22.6558	24.3881	46.7734	117.091	115.325	88.5342
ENSG00000270179	48.8621	69.5537	126.54	107.971	43.1369	69.6557	200.477	65.2557	94.0318	25.6081	41.8135	25.3176	20.0585	16.7341	22.5357	132.218	42.2828	53.1616	29.7738	28.8433	6.21764	51.3278	61.4665	173.701	91.8987	11.0375	69.0625	206.198	161.232	14.8273	65.8154	121.008	21.3324	79.5044	39.3612	42.002	5.01385	66.8262	13.7619	158.581	22.5659	202.803	255.371	42.0751	31.3561	41.406	83.6362	79.6959	150.413
ENSG00000270362	38.8023	69.5537	80.3253	51.6382	101.24	64.3654	94.6698	62.0982	84.5496	69.6541	126.33	31.647	359.448	266.761	57.4661	161.819	262.946	128.815	50.3075	105.138	34.197	96.2397	49.7155	218.477	78.4968	122.639	122.965	39.4847	71.809	23.4766	40.5018	75.4434	123.072	64.7393	63.962	49.4141	170.471	179.917	102.685	82.3913	42.123	91.3616	96.3662	107.885	54.8733	78.9781	76.318	31.8784	69.4946
ENSG00000270547	133.652	19.1872	144.145	51.6382	110.043	294.494	86.8735	118.934	119.318	63.5082	47.1514	69.6233	131.584	257.902	22.5357	89.7899	6979.31	50.0946	28.7471	225.164	321.763	48.1198	198.862	115.801	378.125	262.448	144.863	212.34	182.91	49.4245	17.2133	149.393	86.1501	137.429	109.883	373.076	518.933	129.797	593.881	58.4712	376.098	34.1351	485.686	169.379	7.83904	77.4445	116.045	29.0656	252.275
ENSG00000270571	245.748	484.478	149.647	62.5918	85.3934	88.1718	42.323	24.2078	32.3975	19.4622	27.5791	30.7428	16.0468	79.7331	13.5214	136.165	48.8895	93.0328	34.9072	51.1735	29.5338	41.7039	16.2705	68.7083	51.693	19.6223	64.0091	38.6073	18.9684	113.676	116.443	40.3361	430.751	378.214	145.965	55.5908	38.8573	41.1238	21.1722	98.338	173.757	96.3814	69.3837	31.2866	31.3561	6.901	51.2272	42.192	515.022
ENSG00000270580	67.5447	155.896	72.6229	12.5184	51.9403	104.924	83.5322	68.4133	67.1656	40.973	64.9444	71.4317	84.2456	59.0615	32.6768	153.926	91.1723	42.9382	108.828	46.5214	160.104	147.567	24.4058	71.7963	63.1804	171.695	154.969	71.0724	48.7759	32.1259	28.3512	91.1296	100.098	35.2091	149.245	64.2383	121.586	65.5411	73.0442	88.5928	83.4938	44.1748	26.9825	43.1539	23.5171	115.783	120.227	30.9408	32.3674
ENSG00000270605	166.706	16.7888	149.647	183.081	78.3507	29.0967	36.7542	16.8402	60.8441	28.6811	31.1377	40.689	41.7217	17.7185	36.0571	214.114	147.99	94.0552	5.13341	93.0428	52.85	80.1997	509.81	153.629	102.429	68.678	453.117	726.518	44.7113	18.5342	41.5143	59.7571	53.331	31.8018	78.7224	64.2383	122.839	192.768	48.6961	235.657	30.84	107.425	60.7107	92.781	36.5822	57.5083	65.8635	146.265	59.9748
ENSG00000270607	2.87424	16.7888	37.4118	9.38877	44.8976	63.4837	152.586	27.3653	18.9644	31.7541	23.1309	9.94619	4.0117	9.84359	592.689	15.7872	17.1774	37.8265	47.2274	9.30428	10.8809	23.5253	9.03919	14.6681	71.7959	19.6223	87.5914	274.638	18.9684	202.64	17.2133	129.225	1.64095	14.7651	4.92015	90.1807	31.3365	10.281	19.055	12.403	4.51318	20.0795	127.203	14.025	24.3881	72.0771	2.0909	9.37599	9.51981
ENSG00000270673	169.58	155.896	91.3288	286.357	11.4445	37.9139	60.1432	33.6804	41.8797	82.9703	23.1309	24.4134	136.398	111.233	45.0714	132.218	75.3163	82.8095	21.5603	44.6605	66.8397	11.7626	100.335	46.3202	43.0775	31.8862	89.2759	76.3371	60.9699	172.986	62.7778	73.9495	54.972	82.9118	36.0811	42.002	27.5762	227.466	26.4653	48.726	141.413	34.1351	53.0014	125.146	12.1941	29.1375	136.954	4.68799	32.3674
ENSG00000270933	15.8083	38.3745	37.4118	31.2959	34.3334	14.9892	20.0477	24.2078	80.5987	9.21893	43.5928	10.8504	161.27	6.89051	21.4089	47.3617	422.828	199.356	2.05337	163.755	102.591	75.9224	216.037	77.9723	66.0522	42.9237	60.6402	166.713	21.6782	2.47122	6.07527	86.6478	187.889	28.3944	177.125	39.5313	45.1246	264.735	45.5203	35.4371	3.00878	19.0755	60.7107	119.752	27.8721	4.60066	35.5454	17.8144	99.958
ENSG00000270959	630.896	206.263	234.374	137.702	120.607	253.935	514.558	502.048	285.256	284.762	217.964	149.193	451.717	231.324	278.316	174.646	371.296	224.915	133.469	257.728	97.9279	100.517	236.827	94.1844	161.78	328.673	215.61	498.385	174.78	93.9065	206.559	283.099	205.94	86.3191	136.124	258.189	106.544	97.6691	101.627	291.47	262.516	261.033	179.241	66.8886	145.458	54.4412	109.772	237.213	115.19
ENSG00000271367	21.5568	143.904	63.8201	21.9071	171.667	42.3225	172.633	95.7786	21.3349	404.608	174.371	2.7126	4.81404	9.84359	160.004	116.431	7.92803	9.20105	91.3748	4.65214	13.9897	102.656	32.5411	92.6404	60.3086	3.67918	146.547	251.825	252.009	53.1313	29.3638	64.9859	11.4867	12.4936	6.5602	39.5313	3.76038	7.71072	6.35167	41.6386	61.6801	584.313	77.093	12.9462	41.8082	92.7801	166.227	35.6288	121.854
ENSG00000271533	185.389	330.98	157.35	117.36	389.112	186.924	174.861	189.452	160.407	144.43	145.013	58.7729	60.1755	44.2961	48.4518	391.721	179.702	186.066	228.95	118.164	66.8397	223.49	235.923	508.75	534.161	315.183	303.201	203.566	70.4541	150.745	337.177	70.2146	142.763	176.046	244.368	180.361	106.544	161.925	113.271	198.448	178.27	169.671	227.424	119.752	109.747	343.516	327.227	285.968	149.461
ENSG00000271614	228.502	107.928	73.7232	78.2397	53.701	73.1826	104.694	98.9361	42.6699	59.4109	73.8409	49.7309	295.261	77.7643	147.609	87.8165	183.666	94.0552	34.9072	70.7125	20.2073	102.656	108.47	77.2003	98.5997	49.0557	126.334	58.7883	39.2917	239.709	79.991	131.466	50.0491	37.4807	55.7617	101.299	66.4335	163.21	57.165	22.1482	39.1142	40.1589	75.1657	59.3367	96.6815	100.448	172.5	29.0656	83.7743
ENSG00000271895	114.97	215.856	167.253	109.536	59.8634	74.946	62.3707	59.9932	32.3975	38.9244	70.2823	26.2218	40.9193	75.7956	73.2411	119.391	108.35	81.7871	82.1346	143.286	192.747	171.093	94.0076	205.353	141.677	51.5085	116.227	176.365	52.8406	33.3615	157.957	94.1175	25.4348	29.5302	47.5615	112.417	166.71	113.091	74.1028	92.1365	156.457	61.2424	36.6192	76.5983	51.3892	138.02	98.2725	75.9455	36.1753
[truncated: 106 more rows]
[truncated: 879 more columns]
